# Supplementary material for: Crystal structure of (±)-(1SR,5SR,6SR,7SR,10SR,11SR,13SR)-13-benz­yloxy-7-meth­oxy­meth­oxy-11,15,18,18-tetra­methyl-3-oxo-2,4-dioxa­tetra­cyclo­[12.3.1.01,5.06,11]octa­deca-14,16-dien-10-yl benzoate
Source: Acta Crystallogr E Crystallogr Commun. 2015 Apr 18;71(Pt 5):490–3. doi: 10.1107/S2056989015007136 (PMC4420122; doi:10.1107/S2056989015007136)
Supplement: Supplementary file 1 [file e-71-00490-sup1.cif]

##############################################################################
#                                                                            #
# This CIF contains the data in a paper accepted for publication in          #
# Acta Crystallographica Section E. It conforms to the requirements of       #
# Notes for Authors for Acta Crystallographica Section E, and has been       #
# peer reviewed under the auspices of the IUCr Commission on Journals.       #
#                                                                            #
# Full details of the Crystallographic Information File format               #
# are given in the paper "The Crystallographic Information File (CIF):       #
# a New Standard Archive File for Crystallography" by S. R. Hall, F. H.      #
# Allen and I. D. Brown [Acta Cryst. (1991), A47, 655-685].                  #
#                                                                            #
# The current version of the core CIF dictionary is obtainable from          #
# ftp://ftp.iucr.org/pub/cif_core.dic.                                       #
#                                                                            #
# Software is freely available for graphical display of the structure(s)     #
# in this CIF. For information consult the CIF software page                 #
# http://www.iucr.org/resources/cif/software.                                #
#                                                                            #
# This file may be used for bona fide research purposes within the           #
# scientific community so long as proper attribution is given to the journal # 
# article from which it was obtained.                                        #
#                                                                            #
##############################################################################
data_global
_audit_creation_method     'APEX2 v2014.5-0'
_journal_data_validation_number     ?
_journal_date_recd_electronic     2015-04-02
_journal_date_accepted     2015-04-09
_journal_name_full     'Acta Crystallographica, Section E'
_journal_year     2015
_journal_volume     71
_journal_issue      5
_journal_page_first     490
_journal_page_last     493
_journal_paper_category     GO
_journal_paper_doi     10.1107/S2056989015007136
_journal_coeditor_code     IS5396
_publ_contact_author_name     'Oishi, Takeshi'
_publ_contact_author_address
;
School of Medicine, University,
Hiyoshi 4-1-1, Kohoku-ku,
Yokohama 223-8521,
Japan
;
_publ_contact_author_email     oec@keio.jp
_publ_contact_author_fax     '(81) 45 566 1311'
_publ_contact_author_phone     '(81) 45 566 1311'
_publ_section_title
;\
Crystal structure of
(+-)-(1<i>SR</i>,5<i>SR</i>,6<i>SR</i>,7<i>SR</i>,10<i>SR</i>,11<i>SR</i>,\
13<i>SR</i>)-13-benzyloxy-7-methoxymethoxy-11,15,18,18-tetramethyl-3-oxo-2,\
4-dioxatetracyclo[12.3.1.0^1,5^.0^6,11^]octadeca-14,16-dien-10-yl benzoate
;
loop_
    _publ_author_name
    _publ_author_address
    'Oishi, Takeshi'
;
School of Medicine,
Keio University,
Hiyoshi 4-1-1, Kohoku-ku,
Yokohama 223-8521,
Japan
;
    'Fukaya, Keisuke'
;
Department of Applied Chemistry,
Faculty of Science and Technology,
Keio University,
Hiyoshi 3-14-1, Kohoku-ku,
Yokohama 223-8522,
Japan
;
    'Yamaguchi, Yu'
;
Department of Applied Chemistry,
Faculty of Science and Technology,
Keio University,
Hiyoshi 3-14-1, Kohoku-ku,
Yokohama 223-8522,
Japan
;
    'Sugai, Tomoya'
;
Department of Applied Chemistry,
Faculty of Science and Technology,
Keio University,
Hiyoshi 3-14-1, Kohoku-ku,
Yokohama 223-8522,
Japan
;
    'Watanabe, Ami'
;
Department of Applied Chemistry,
Faculty of Science and Technology,
Keio University,
Hiyoshi 3-14-1, Kohoku-ku,
Yokohama 223-8522,
Japan
;
    'Sato, Takaaki'
;
Department of Applied Chemistry,
Faculty of Science and Technology,
Keio University,
Hiyoshi 3-14-1, Kohoku-ku,
Yokohama 223-8522,
Japan
;
    'Chida, Noritaka'
;
Department of Applied Chemistry,
Faculty of Science and Technology,
Keio University,
Hiyoshi 3-14-1, Kohoku-ku,
Yokohama 223-8522,
Japan
;
_publ_section_synopsis
;
In the title compound, the ring conformations of the tetracycle are twist,
chair, half-chair and chair--boat forms. In the crystal, intermolecular
C---H...O and C---H...\p interactions link molecules to construct a
three-dimensional architecture.
;
data_I
_database_code_depnum_ccdc_archive 'CCDC 1058739'
_chemical_name_systematic
;\
(+-)-(1<i>SR</i>,5<i>SR</i>,6<i>SR</i>,7<i>SR</i>,10<i>SR</i>,11<i>SR</i>,\
13<i>SR</i>)-13-Benzyloxy-7-methoxymethoxy-11,15,18,18-tetramethyl-3-oxo-\
2,4-dioxatetracyclo[12.3.1.0^1,5^.0^6,11^]octadeca-14,16-dien-10-yl benzoate
;
_chemical_name_common     ?
_chemical_formula_moiety     'C36 H42 O8'
_chemical_formula_sum     'C36 H42 O8'
_chemical_formula_iupac     'C36 H42 O8'
_chemical_formula_weight     602.69
_chemical_melting_point     465.2
_space_group_crystal_system     triclinic
_space_group_name_H-M_alt     'P -1'
_space_group_name_Hall     '-P 1'
loop_
    _space_group_symop_operation_xyz
    'x, y, z'
    '-x, -y, -z'
_cell_length_a     10.9358(6)
_cell_length_b     11.6121(6)
_cell_length_c     13.6833(7)
_cell_angle_alpha     72.148(2)
_cell_angle_beta     86.447(2)
_cell_angle_gamma     66.766(2)
_cell_volume     1516.36(14)
_cell_formula_units_Z     2
_cell_measurement_reflns_used     9212
_cell_measurement_theta_min     2.22
_cell_measurement_theta_max     25.01
_cell_measurement_temperature     90.0
_exptl_crystal_description     prism
_exptl_crystal_colour     colorless
_exptl_crystal_size_max     0.320
_exptl_crystal_size_mid     0.270
_exptl_crystal_size_min     0.160
_exptl_crystal_density_diffrn     1.320
_exptl_crystal_density_meas     ?
_exptl_crystal_density_method     'not measured'
_exptl_crystal_F_000     644
_exptl_absorpt_coefficient_mu     0.092
_exptl_absorpt_correction_type     multi-scan
_exptl_absorpt_process_details
;
(<i>SADABS</i>; Bruker, 2014)
;
_exptl_absorpt_correction_T_min     0.97
_exptl_absorpt_correction_T_max     0.98
_exptl_special_details
;
<i>M</i>.p. 462.2--465.2 K (not corrected); IR (film): 2940, 1806, 1716, 1274,
1109, 1043, 713 cm^-1^; ^1^H NMR (500 MHz, CDCl~3~): <i>\d</i> (p.p.m.) 8.03
(dd, <i>J</i> = 8.3, 1.2 Hz, 2H), 7.61 (tt, <i>J</i> = 7.5, 1.2 Hz, 1H), 7.49
(ddd, <i>J</i> = 8.3, 7.5, 1.7 Hz, 2H), 7.23--7.12 (m, 5H), 6.17 (d, <i>J</i>
= 9.2 Hz, 1H), 5.63 (d, <i>J</i> = 9.2 Hz, 1H), 4.94 (d, <i>J</i> = 4.9 Hz,
1H), 4.90 (dd, <i>J</i> = 11.3, 5.2 Hz, 1H), 4.75 (d, <i>J</i> = 6.9 Hz, 1H),
4.65 (dd, <i>J</i> = 11.7, 5.4 Hz, 1H), 4.50 (d, <i>J</i> = 6.9 Hz, 1H), 4.47
(d, <i>J</i> = 12.0 Hz, 1H), 4.24 (d, <i>J</i> = 12.0 Hz, 1H), 3.70 (ddd,
<i>J</i> = 10.5, 10.5, 4.9 Hz, 1H), 3.33 (s, 3H), 2.26 (dddd, <i>J</i> = 13.4,
5.0, 4.9, 2.6 Hz, 1H), 2.12 (dd, <i>J</i> = 15.9, 5.4 Hz, 1H), 2.04 (dd,
<i>J</i> = 10.5, 4.9 Hz, 1H), 1.99 (dd, <i>J</i> = 15.9, 11.7 Hz, 1H),
1.91--1.85 (m, 1H), 1.84--1.73 (m, 1H), 1.80 (s, 3H), 1.58 (s, 3H), 1.50 (s,
3H), 1.35--1.24 (m, 1H), 1.18 (s, 3H); ^13^C NMR (125 MHz, CDCl~3~): <i>\d</i>
(p.p.m.) 165.9 (C), 154.6 (C), 138.3 (C), 138.2 (C), 137.8 (C), 135.5 (CH),
133.5 (CH), 130.6 (CH), 130.1 (C), 129.8 (CH), 128.7 (CH), 128.5 (CH), 127.7
(CH), 127.4 (CH), 97.6 (CH~2~), 93.1 (C), 79.7 (CH), 74.2 (CH), 74.1 (CH),
73.4 (CH), 69.9 (CH~2~), 56.0 (CH~3~), 45.7 (CH), 42.8 (C), 39.8 (CH~2~), 37.9
(C), 32.5 (CH~2~), 29.5 (CH~3~), 25.8 (CH~2~), 19.33 (CH~3~), 19.27 (CH~3~),
17.7 (CH~3~); HRMS (ESI): calcd for C~36~H~42~O~8~Na^+^ [<i>M</i>+Na]^+^
625.2777, found 625.2777.
;
_diffrn_ambient_temperature     90.0
_diffrn_radiation_type     MoK\a
_diffrn_radiation_wavelength     0.71073
_diffrn_radiation_monochromator     'multilayered confocal mirror'
_diffrn_measurement_device_type     'Bruker D8 Venture'
_diffrn_measurement_method     '\f and \w scans'
_diffrn_detector_area_resol_mean     8.333
_diffrn_reflns_number     27885
_diffrn_reflns_av_R_equivalents     0.0519
_diffrn_reflns_av_sigmaI/netI     ?
_diffrn_reflns_theta_min     2.13
_diffrn_reflns_theta_max     25.02
_diffrn_reflns_theta_full     25.02
_diffrn_measured_fraction_theta_max     0.999
_diffrn_measured_fraction_theta_full     0.999
_diffrn_reflns_limit_h_min     -13
_diffrn_reflns_limit_h_max     13
_diffrn_reflns_limit_k_min     -13
_diffrn_reflns_limit_k_max     13
_diffrn_reflns_limit_l_min     -16
_diffrn_reflns_limit_l_max     16
_diffrn_standards_number     0
_diffrn_standards_interval_count     ?
_diffrn_standards_decay_%     ?
_refine_special_details
;
Refinement of <i>F</i>^2^ against ALL reflections. The weighted <i>R</i>-factor
<i>wR</i> and goodness of fit <i>S</i> are based on <i>F</i>^2^, conventional
<i>R</i>-factors <i>R</i> are based on <i>F</i>, with <i>F</i> set to zero for
negative <i>F</i>^2^. The threshold expression of <i>F</i>^2^ >
\s(<i>F</i>^2^) is used only for calculating <i>R</i>-factors(gt) <i>etc</i>.
and is not relevant to the choice of reflections for refinement.
<i>R</i>-factors based on <i>F</i>^2^ are statistically about twice as large
as those based on <i>F</i>, and <i>R</i>- factors based on ALL data will be
even larger.
Problematic one reflection with |<i>I</i>(obs)-<i>I</i>(calc)|/\sW(<i>I</i>)
greater than 10 (--2 3 1) has been omitted in the final refinement.
;
_reflns_number_total     5346
_reflns_number_gt     4078
_reflns_threshold_expression     I>2\s(I)
_refine_ls_structure_factor_coef     Fsqd
_refine_ls_matrix_type     full
_refine_ls_R_factor_all     0.0688
_refine_ls_R_factor_gt     0.0467
_refine_ls_wR_factor_gt     0.1084
_refine_ls_wR_factor_ref     0.1204
_refine_ls_goodness_of_fit_ref     1.039
_refine_ls_restrained_S_all     1.039
_refine_ls_number_reflns     5346
_refine_ls_number_parameters     402
_refine_ls_number_restraints     0
_refine_ls_number_constraints     ?
_refine_ls_hydrogen_treatment     constr
_refine_ls_weighting_scheme     calc
_refine_ls_weighting_details
              'w=1/[\s^2^(Fo^2^)+(0.0504P)^2^+1.0416P] where P=(Fo^2^+2Fc^2^)/3'
_atom_sites_solution_hydrogens     geom
_atom_sites_solution_primary     direct
_atom_sites_solution_secondary     difmap
_refine_ls_shift/su_max     0.001
_refine_ls_shift/su_mean     0.000
_refine_diff_density_max     0.586
_refine_diff_density_min     -0.230
_refine_ls_extinction_method     none
_refine_ls_extinction_coef     ?
loop_
    _atom_type_symbol
    _atom_type_description
    _atom_type_scat_dispersion_real
    _atom_type_scat_dispersion_imag
    _atom_type_scat_source
    C C 0.0033 0.0016 'International Tables Vol C Tables 4.2.6.8 and 6.1.1.4'
    H H 0.0000 0.0000 'International Tables Vol C Tables 4.2.6.8 and 6.1.1.4'
    O O 0.0106 0.0060 'International Tables Vol C Tables 4.2.6.8 and 6.1.1.4'
_computing_data_collection
;
<i>APEX2</i> (Bruker, 2014)
;
_computing_cell_refinement
;
<i>SAINT</i> (Bruker, 2014)
;
_computing_data_reduction
;
<i>SAINT</i> (Bruker, 2014)
;
_computing_structure_solution
;
<i>SHELXS2013</i> (Sheldrick, 2008)
;
_computing_structure_refinement
;
<i>SHELXL2014</i> (Sheldrick, 2015)
;
_computing_molecular_graphics
;
<i>Mercury</i> (Macrae <i>et al.</i>, 2006)
;
_computing_publication_material
;
<i>publCif</i> (Westrip, 2010) and <i>PLATON</i> (Spek, 2009)
;
loop_
    _atom_site_type_symbol
    _atom_site_label
    _atom_site_fract_x
    _atom_site_fract_y
    _atom_site_fract_z
    _atom_site_U_iso_or_equiv
    _atom_site_adp_type
    _atom_site_calc_flag
    _atom_site_occupancy
    _atom_site_disorder_assembly
    _atom_site_disorder_group
    C C1 0.2090(2) 0.1750(2) 0.91158(15) 0.0210(5) Uani d 1 . .
    C C2 0.3204(2) 0.0817(2) 0.86310(15) 0.0198(5) Uani d 1 . .
    H H2 0.3938 0.1143 0.8498 0.024 Uiso calc 1 . .
    C C3 0.2821(2) 0.0698(2) 0.76154(15) 0.0184(4) Uani d 1 . .
    H H3 0.1858 0.1295 0.7447 0.022 Uiso calc 1 . .
    C C4 0.2914(2) -0.0675(2) 0.76837(15) 0.0207(5) Uani d 1 . .
    H H4 0.3848 -0.1344 0.7883 0.025 Uiso calc 1 . .
    C C5 0.2414(2) -0.0651(2) 0.66551(15) 0.0225(5) Uani d 1 . .
    H H5B 0.2627 -0.1569 0.6672 0.027 Uiso calc 1 . .
    H H5A 0.1431 -0.0182 0.6578 0.027 Uiso calc 1 . .
    C C6 0.2999(2) 0.0002(2) 0.57150(15) 0.0214(5) Uani d 1 . .
    H H6A 0.3951 -0.0565 0.5704 0.026 Uiso calc 1 . .
    H H6B 0.2523 0.0104 0.5082 0.026 Uiso calc 1 . .
    C C7 0.2877(2) 0.1337(2) 0.57361(15) 0.0191(5) Uani d 1 . .
    H H7 0.191 0.191 0.5717 0.023 Uiso calc 1 . .
    C C8 0.3583(2) 0.1246(2) 0.67110(15) 0.0183(4) Uani d 1 . .
    C C9 0.3595(2) 0.2595(2) 0.66630(16) 0.0199(5) Uani d 1 . .
    H H9B 0.4203 0.242 0.7246 0.024 Uiso calc 1 . .
    H H9A 0.4028 0.2871 0.6028 0.024 Uiso calc 1 . .
    C C10 0.2330(2) 0.3811(2) 0.66790(16) 0.0198(5) Uani d 1 . .
    H H10 0.1778 0.413 0.602 0.024 Uiso calc 1 . .
    C C11 0.1476(2) 0.35654(19) 0.75632(16) 0.0197(5) Uani d 1 . .
    C C12 0.0331(2) 0.3454(2) 0.73994(15) 0.0204(5) Uani d 1 . .
    C C13 -0.0137(2) 0.2618(2) 0.82427(16) 0.0230(5) Uani d 1 . .
    H H13 -0.1038 0.2705 0.8228 0.028 Uiso calc 1 . .
    C C14 0.0722(2) 0.1738(2) 0.90249(16) 0.0229(5) Uani d 1 . .
    H H14 0.0479 0.1105 0.9525 0.027 Uiso calc 1 . .
    C C15 0.1993(2) 0.3171(2) 0.86995(15) 0.0207(5) Uani d 1 . .
    C C16 0.3299(2) 0.3293(2) 0.88962(16) 0.0229(5) Uani d 1 . .
    H H16B 0.3555 0.2938 0.9636 0.034 Uiso calc 1 . .
    H H16C 0.317 0.4222 0.865 0.034 Uiso calc 1 . .
    H H16A 0.4005 0.2795 0.8529 0.034 Uiso calc 1 . .
    C C17 0.0958(2) 0.4076(2) 0.92429(16) 0.0243(5) Uani d 1 . .
    H H17A 0.0079 0.4077 0.9138 0.036 Uiso calc 1 . .
    H H17B 0.092 0.4974 0.8955 0.036 Uiso calc 1 . .
    H H17C 0.1216 0.3753 0.9981 0.036 Uiso calc 1 . .
    C C18 -0.0437(2) 0.3934(2) 0.63817(16) 0.0255(5) Uani d 1 . .
    H H18A -0.0215 0.4638 0.5908 0.038 Uiso calc 1 . .
    H H18B -0.1396 0.4273 0.648 0.038 Uiso calc 1 . .
    H H18C -0.0202 0.3204 0.6094 0.038 Uiso calc 1 . .
    C C19 0.5062(2) 0.0313(2) 0.68131(16) 0.0211(5) Uani d 1 . .
    H H19B 0.5135 -0.0561 0.6827 0.032 Uiso calc 1 . .
    H H19C 0.5482 0.0244 0.7452 0.032 Uiso calc 1 . .
    H H19A 0.5512 0.0659 0.6225 0.032 Uiso calc 1 . .
    O O20 0.36857(14) -0.04110(14) 0.94740(10) 0.0226(3) Uani d 1 . .
    C C21 0.3358(2) -0.0133(2) 1.03550(16) 0.0229(5) Uani d 1 . .
    O O22 0.25645(14) 0.11453(14) 1.01974(10) 0.0241(3) Uani d 1 . .
    O O23 0.37257(15) -0.09211(15) 1.11907(11) 0.0301(4) Uani d 1 . .
    O O24 0.34533(13) 0.19559(14) 0.48470(10) 0.0200(3) Uani d 1 . .
    C C25 0.2682(2) 0.2569(2) 0.39610(15) 0.0204(5) Uani d 1 . .
    O O26 0.16003(15) 0.25445(15) 0.38570(11) 0.0290(4) Uani d 1 . .
    C C27 0.3292(2) 0.3303(2) 0.31322(15) 0.0192(4) Uani d 1 . .
    C C28 0.2699(2) 0.3799(2) 0.21389(16) 0.0269(5) Uani d 1 . .
    H H28 0.1964 0.362 0.1999 0.032 Uiso calc 1 . .
    C C29 0.3180(2) 0.4553(2) 0.13538(17) 0.0300(5) Uani d 1 . .
    H H29 0.2785 0.4879 0.0673 0.036 Uiso calc 1 . .
    C C30 0.4233(2) 0.4832(2) 0.15603(17) 0.0299(5) Uani d 1 . .
    H H30 0.4553 0.5363 0.1023 0.036 Uiso calc 1 . .
    C C31 0.4824(2) 0.4342(2) 0.25464(17) 0.0279(5) Uani d 1 . .
    H H31 0.5552 0.4534 0.2684 0.033 Uiso calc 1 . .
    C C32 0.4363(2) 0.3575(2) 0.33317(16) 0.0218(5) Uani d 1 . .
    H H32 0.4776 0.3234 0.4008 0.026 Uiso calc 1 . .
    O O33 0.28434(14) 0.47725(14) 0.66845(11) 0.0239(3) Uani d 1 . .
    C C34 0.1863(2) 0.6092(2) 0.63828(16) 0.0246(5) Uani d 1 . .
    H H34A 0.1914 0.653 0.6887 0.029 Uiso calc 1 . .
    H H34B 0.0964 0.6075 0.6389 0.029 Uiso calc 1 . .
    C C35 0.2054(2) 0.6865(2) 0.53358(16) 0.0217(5) Uani d 1 . .
    C C36 0.1191(2) 0.8177(2) 0.49309(17) 0.0260(5) Uani d 1 . .
    H H36 0.0481 0.8562 0.5317 0.031 Uiso calc 1 . .
    C C37 0.1356(2) 0.8926(2) 0.39732(17) 0.0313(5) Uani d 1 . .
    H H37 0.0773 0.9827 0.3712 0.038 Uiso calc 1 . .
    C C38 0.2363(2) 0.8373(3) 0.33917(18) 0.0346(6) Uani d 1 . .
    H H38 0.2465 0.8885 0.2727 0.041 Uiso calc 1 . .
    C C39 0.3217(2) 0.7074(3) 0.37825(18) 0.0334(6) Uani d 1 . .
    H H39 0.3909 0.6689 0.3383 0.04 Uiso calc 1 . .
    C C40 0.3080(2) 0.6325(2) 0.47451(17) 0.0269(5) Uani d 1 . .
    H H40 0.3688 0.5433 0.501 0.032 Uiso calc 1 . .
    O O41 0.20301(14) -0.09407(14) 0.84612(10) 0.0234(3) Uani d 1 . .
    C C42 0.2292(2) -0.2270(2) 0.89614(17) 0.0287(5) Uani d 1 . .
    H H42B 0.194 -0.2359 0.9653 0.034 Uiso calc 1 . .
    H H42A 0.3269 -0.2778 0.9054 0.034 Uiso calc 1 . .
    O O43 0.17233(17) -0.28080(15) 0.84205(12) 0.0328(4) Uani d 1 . .
    C C44 0.0307(2) -0.2202(2) 0.83398(19) 0.0352(6) Uani d 1 . .
    H H44C -0.0029 -0.2401 0.9026 0.053 Uiso calc 1 . .
    H H44A -0.0046 -0.254 0.7899 0.053 Uiso calc 1 . .
    H H44B 0.0019 -0.1246 0.8039 0.053 Uiso calc 1 . .
loop_
    _atom_site_aniso_label
    _atom_site_aniso_U_11
    _atom_site_aniso_U_22
    _atom_site_aniso_U_33
    _atom_site_aniso_U_12
    _atom_site_aniso_U_13
    _atom_site_aniso_U_23
    C1 0.0266(11) 0.0233(12) 0.0175(11) -0.0112(9) 0.0021(9) -0.0108(9)
    C2 0.0242(11) 0.0197(11) 0.0184(11) -0.0102(9) 0.0022(9) -0.0081(9)
    C3 0.0212(10) 0.0200(11) 0.0184(10) -0.0088(9) 0.0023(8) -0.0110(9)
    C4 0.0234(11) 0.0212(12) 0.0221(11) -0.0102(9) 0.0056(9) -0.0118(9)
    C5 0.0293(12) 0.0228(12) 0.0238(11) -0.0148(10) 0.0043(9) -0.0129(9)
    C6 0.0250(11) 0.0233(12) 0.0208(11) -0.0103(9) 0.0021(9) -0.0124(9)
    C7 0.0210(11) 0.0224(11) 0.0182(11) -0.0104(9) 0.0059(9) -0.0102(9)
    C8 0.0208(11) 0.0191(11) 0.0191(10) -0.0086(9) 0.0026(8) -0.0108(9)
    C9 0.0224(11) 0.0222(12) 0.0201(11) -0.0115(9) 0.0036(9) -0.0102(9)
    C10 0.0230(11) 0.0192(11) 0.0232(11) -0.0112(9) 0.0006(9) -0.0105(9)
    C11 0.0204(11) 0.0151(11) 0.0264(11) -0.0057(9) 0.0014(9) -0.0118(9)
    C12 0.0216(11) 0.0181(11) 0.0244(11) -0.0058(9) 0.0037(9) -0.0137(9)
    C13 0.0203(11) 0.0268(12) 0.0281(12) -0.0094(10) 0.0054(9) -0.0176(10)
    C14 0.0256(12) 0.0237(12) 0.0271(12) -0.0122(10) 0.0105(10) -0.0168(10)
    C15 0.0224(11) 0.0222(12) 0.0228(11) -0.0097(9) 0.0032(9) -0.0132(9)
    C16 0.0272(12) 0.0264(12) 0.0225(11) -0.0127(10) 0.0007(9) -0.0143(9)
    C17 0.0287(12) 0.0237(12) 0.0256(12) -0.0107(10) 0.0043(9) -0.0146(10)
    C18 0.0238(11) 0.0270(13) 0.0300(12) -0.0107(10) 0.0004(10) -0.0136(10)
    C19 0.0236(11) 0.0244(12) 0.0206(11) -0.0104(9) 0.0040(9) -0.0135(9)
    O20 0.0280(8) 0.0228(8) 0.0176(7) -0.0086(7) 0.0013(6) -0.0086(6)
    C21 0.0209(11) 0.0281(13) 0.0234(12) -0.0109(10) 0.0025(9) -0.0115(10)
    O22 0.0316(8) 0.0251(9) 0.0187(8) -0.0111(7) 0.0022(6) -0.0112(6)
    O23 0.0337(9) 0.0333(9) 0.0214(9) -0.0122(7) -0.0010(7) -0.0064(7)
    O24 0.0216(7) 0.0235(8) 0.0181(7) -0.0104(6) 0.0018(6) -0.0088(6)
    C25 0.0211(11) 0.0186(11) 0.0229(11) -0.0053(9) -0.0003(9) -0.0112(9)
    O26 0.0252(9) 0.0362(10) 0.0278(8) -0.0154(7) -0.0016(7) -0.0080(7)
    C27 0.0208(11) 0.0173(11) 0.0211(11) -0.0066(9) 0.0018(9) -0.0095(9)
    C28 0.0292(12) 0.0304(13) 0.0271(12) -0.0163(11) -0.0025(10) -0.0098(10)
    C29 0.0380(14) 0.0318(14) 0.0219(12) -0.0148(11) -0.0017(10) -0.0084(10)
    C30 0.0365(13) 0.0330(13) 0.0246(12) -0.0198(11) 0.0044(10) -0.0073(10)
    C31 0.0286(12) 0.0316(13) 0.0308(13) -0.0171(11) 0.0036(10) -0.0130(10)
    C32 0.0218(11) 0.0227(12) 0.0209(11) -0.0065(9) -0.0013(9) -0.0092(9)
    O33 0.0247(8) 0.0195(8) 0.0317(8) -0.0110(7) -0.0002(6) -0.0101(7)
    C34 0.0248(11) 0.0210(12) 0.0322(12) -0.0088(10) 0.0035(10) -0.0146(10)
    C35 0.0232(11) 0.0249(12) 0.0252(11) -0.0134(9) -0.0005(9) -0.0131(9)
    C36 0.0247(12) 0.0270(13) 0.0317(13) -0.0109(10) 0.0004(10) -0.0153(10)
    C37 0.0319(13) 0.0323(14) 0.0318(13) -0.0165(11) -0.0032(11) -0.0065(11)
    C38 0.0395(14) 0.0462(16) 0.0291(13) -0.0300(13) 0.0020(11) -0.0090(12)
    C39 0.0321(13) 0.0495(17) 0.0345(14) -0.0269(13) 0.0136(11) -0.0221(12)
    C40 0.0232(12) 0.0292(13) 0.0371(13) -0.0128(10) 0.0031(10) -0.0191(11)
    O41 0.0320(8) 0.0214(8) 0.0227(8) -0.0143(7) 0.0076(6) -0.0108(6)
    C42 0.0376(13) 0.0233(13) 0.0267(12) -0.0149(11) 0.0049(10) -0.0063(10)
    O43 0.0443(10) 0.0288(9) 0.0386(9) -0.0219(8) 0.0153(8) -0.0207(7)
    C44 0.0416(15) 0.0379(15) 0.0379(14) -0.0252(12) 0.0096(11) -0.0164(12)
_geom_special_details
;
All e.s.d.'s (except the e.s.d. in the dihedral angle between two l.s. planes)
are estimated using the full covariance matrix. The cell e.s.d.'s are taken
into account individually in the estimation of e.s.d.'s in distances, angles
and torsion angles; correlations between e.s.d.'s in cell parameters are only
used when they are defined by crystal symmetry. An approximate (isotropic)
treatment of cell e.s.d.'s is used for estimating e.s.d.'s involving l.s.
planes.
;
loop_
    _geom_bond_atom_site_label_1
    _geom_bond_atom_site_label_2
    _geom_bond_site_symmetry_2
    _geom_bond_distance
    _geom_bond_publ_flag
    C1 O22 . 1.457(2) ?
    C1 C14 . 1.514(3) ?
    C1 C15 . 1.533(3) ?
    C1 C2 . 1.548(3) ?
    C2 O20 . 1.454(2) ?
    C2 C3 . 1.537(3) ?
    C2 H2 . 1.0 ?
    C3 C4 . 1.530(3) ?
    C3 C8 . 1.561(3) ?
    C3 H3 . 1.0 ?
    C4 O41 . 1.438(2) ?
    C4 C5 . 1.530(3) ?
    C4 H4 . 1.0 ?
    C5 C6 . 1.524(3) ?
    C5 H5B . 0.99 ?
    C5 H5A . 0.99 ?
    C6 C7 . 1.512(3) ?
    C6 H6A . 0.99 ?
    C6 H6B . 0.99 ?
    C7 O24 . 1.456(2) ?
    C7 C8 . 1.537(3) ?
    C7 H7 . 1.0 ?
    C8 C19 . 1.537(3) ?
    C8 C9 . 1.553(3) ?
    C9 C10 . 1.543(3) ?
    C9 H9B . 0.99 ?
    C9 H9A . 0.99 ?
    C10 O33 . 1.436(2) ?
    C10 C11 . 1.508(3) ?
    C10 H10 . 1.0 ?
    C11 C12 . 1.348(3) ?
    C11 C15 . 1.554(3) ?
    C12 C13 . 1.473(3) ?
    C12 C18 . 1.502(3) ?
    C13 C14 . 1.330(3) ?
    C13 H13 . 0.95 ?
    C14 H14 . 0.95 ?
    C15 C16 . 1.537(3) ?
    C15 C17 . 1.541(3) ?
    C16 H16B . 0.98 ?
    C16 H16C . 0.98 ?
    C16 H16A . 0.98 ?
    C17 H17A . 0.98 ?
    C17 H17B . 0.98 ?
    C17 H17C . 0.98 ?
    C18 H18A . 0.98 ?
    C18 H18B . 0.98 ?
    C18 H18C . 0.98 ?
    C19 H19B . 0.98 ?
    C19 H19C . 0.98 ?
    C19 H19A . 0.98 ?
    O20 C21 . 1.334(2) ?
    C21 O23 . 1.196(3) ?
    C21 O22 . 1.347(3) ?
    O24 C25 . 1.346(2) ?
    C25 O26 . 1.213(2) ?
    C25 C27 . 1.490(3) ?
    C27 C32 . 1.389(3) ?
    C27 C28 . 1.391(3) ?
    C28 C29 . 1.383(3) ?
    C28 H28 . 0.95 ?
    C29 C30 . 1.379(3) ?
    C29 H29 . 0.95 ?
    C30 C31 . 1.382(3) ?
    C30 H30 . 0.95 ?
    C31 C32 . 1.379(3) ?
    C31 H31 . 0.95 ?
    C32 H32 . 0.95 ?
    O33 C34 . 1.428(2) ?
    C34 C35 . 1.491(3) ?
    C34 H34A . 0.99 ?
    C34 H34B . 0.99 ?
    C35 C36 . 1.390(3) ?
    C35 C40 . 1.396(3) ?
    C36 C37 . 1.379(3) ?
    C36 H36 . 0.95 ?
    C37 C38 . 1.380(3) ?
    C37 H37 . 0.95 ?
    C38 C39 . 1.374(4) ?
    C38 H38 . 0.95 ?
    C39 C40 . 1.375(3) ?
    C39 H39 . 0.95 ?
    C40 H40 . 0.95 ?
    O41 C42 . 1.400(3) ?
    C42 O43 . 1.405(3) ?
    C42 H42B . 0.99 ?
    C42 H42A . 0.99 ?
    O43 C44 . 1.421(3) ?
    C44 H44C . 0.98 ?
    C44 H44A . 0.98 ?
    C44 H44B . 0.98 ?
loop_
    _geom_angle_atom_site_label_1
    _geom_angle_atom_site_label_2
    _geom_angle_atom_site_label_3
    _geom_angle_site_symmetry_1
    _geom_angle_site_symmetry_3
    _geom_angle
    _geom_angle_publ_flag
    O22 C1 C14 . . 107.39(16) ?
    O22 C1 C15 . . 112.26(16) ?
    C14 C1 C15 . . 109.44(17) ?
    O22 C1 C2 . . 100.39(15) ?
    C14 C1 C2 . . 115.12(16) ?
    C15 C1 C2 . . 111.91(17) ?
    O20 C2 C3 . . 114.77(16) ?
    O20 C2 C1 . . 102.39(15) ?
    C3 C2 C1 . . 116.91(17) ?
    O20 C2 H2 . . 107.4 ?
    C3 C2 H2 . . 107.4 ?
    C1 C2 H2 . . 107.4 ?
    C4 C3 C2 . . 114.36(16) ?
    C4 C3 C8 . . 112.76(16) ?
    C2 C3 C8 . . 111.37(16) ?
    C4 C3 H3 . . 105.9 ?
    C2 C3 H3 . . 105.9 ?
    C8 C3 H3 . . 105.9 ?
    O41 C4 C3 . . 104.79(15) ?
    O41 C4 C5 . . 109.40(16) ?
    C3 C4 C5 . . 109.75(17) ?
    O41 C4 H4 . . 110.9 ?
    C3 C4 H4 . . 110.9 ?
    C5 C4 H4 . . 110.9 ?
    C6 C5 C4 . . 114.71(17) ?
    C6 C5 H5B . . 108.6 ?
    C4 C5 H5B . . 108.6 ?
    C6 C5 H5A . . 108.6 ?
    C4 C5 H5A . . 108.6 ?
    H5B C5 H5A . . 107.6 ?
    C7 C6 C5 . . 110.62(16) ?
    C7 C6 H6A . . 109.5 ?
    C5 C6 H6A . . 109.5 ?
    C7 C6 H6B . . 109.5 ?
    C5 C6 H6B . . 109.5 ?
    H6A C6 H6B . . 108.1 ?
    O24 C7 C6 . . 110.82(15) ?
    O24 C7 C8 . . 108.01(15) ?
    C6 C7 C8 . . 112.06(17) ?
    O24 C7 H7 . . 108.6 ?
    C6 C7 H7 . . 108.6 ?
    C8 C7 H7 . . 108.6 ?
    C19 C8 C7 . . 110.94(16) ?
    C19 C8 C9 . . 104.78(16) ?
    C7 C8 C9 . . 111.49(16) ?
    C19 C8 C3 . . 110.89(16) ?
    C7 C8 C3 . . 104.62(15) ?
    C9 C8 C3 . . 114.26(16) ?
    C10 C9 C8 . . 123.76(17) ?
    C10 C9 H9B . . 106.4 ?
    C8 C9 H9B . . 106.4 ?
    C10 C9 H9A . . 106.4 ?
    C8 C9 H9A . . 106.4 ?
    H9B C9 H9A . . 106.5 ?
    O33 C10 C11 . . 113.16(16) ?
    O33 C10 C9 . . 103.42(15) ?
    C11 C10 C9 . . 114.58(17) ?
    O33 C10 H10 . . 108.5 ?
    C11 C10 H10 . . 108.5 ?
    C9 C10 H10 . . 108.5 ?
    C12 C11 C10 . . 119.94(18) ?
    C12 C11 C15 . . 117.22(18) ?
    C10 C11 C15 . . 121.82(17) ?
    C11 C12 C13 . . 118.68(19) ?
    C11 C12 C18 . . 126.2(2) ?
    C13 C12 C18 . . 114.38(18) ?
    C14 C13 C12 . . 118.85(19) ?
    C14 C13 H13 . . 120.6 ?
    C12 C13 H13 . . 120.6 ?
    C13 C14 C1 . . 119.8(2) ?
    C13 C14 H14 . . 120.1 ?
    C1 C14 H14 . . 120.1 ?
    C1 C15 C16 . . 112.74(17) ?
    C1 C15 C17 . . 111.81(17) ?
    C16 C15 C17 . . 104.00(16) ?
    C1 C15 C11 . . 101.58(15) ?
    C16 C15 C11 . . 117.71(17) ?
    C17 C15 C11 . . 109.19(17) ?
    C15 C16 H16B . . 109.5 ?
    C15 C16 H16C . . 109.5 ?
    H16B C16 H16C . . 109.5 ?
    C15 C16 H16A . . 109.5 ?
    H16B C16 H16A . . 109.5 ?
    H16C C16 H16A . . 109.5 ?
    C15 C17 H17A . . 109.5 ?
    C15 C17 H17B . . 109.5 ?
    H17A C17 H17B . . 109.5 ?
    C15 C17 H17C . . 109.5 ?
    H17A C17 H17C . . 109.5 ?
    H17B C17 H17C . . 109.5 ?
    C12 C18 H18A . . 109.5 ?
    C12 C18 H18B . . 109.5 ?
    H18A C18 H18B . . 109.5 ?
    C12 C18 H18C . . 109.5 ?
    H18A C18 H18C . . 109.5 ?
    H18B C18 H18C . . 109.5 ?
    C8 C19 H19B . . 109.5 ?
    C8 C19 H19C . . 109.5 ?
    H19B C19 H19C . . 109.5 ?
    C8 C19 H19A . . 109.5 ?
    H19B C19 H19A . . 109.5 ?
    H19C C19 H19A . . 109.5 ?
    C21 O20 C2 . . 108.37(16) ?
    O23 C21 O20 . . 124.3(2) ?
    O23 C21 O22 . . 123.56(19) ?
    O20 C21 O22 . . 112.13(18) ?
    C21 O22 C1 . . 108.85(15) ?
    C25 O24 C7 . . 116.56(15) ?
    O26 C25 O24 . . 123.60(19) ?
    O26 C25 C27 . . 123.88(19) ?
    O24 C25 C27 . . 112.51(17) ?
    C32 C27 C28 . . 119.65(19) ?
    C32 C27 C25 . . 122.37(18) ?
    C28 C27 C25 . . 117.85(19) ?
    C29 C28 C27 . . 120.1(2) ?
    C29 C28 H28 . . 120.0 ?
    C27 C28 H28 . . 120.0 ?
    C30 C29 C28 . . 120.0(2) ?
    C30 C29 H29 . . 120.0 ?
    C28 C29 H29 . . 120.0 ?
    C29 C30 C31 . . 120.2(2) ?
    C29 C30 H30 . . 119.9 ?
    C31 C30 H30 . . 119.9 ?
    C32 C31 C30 . . 120.3(2) ?
    C32 C31 H31 . . 119.8 ?
    C30 C31 H31 . . 119.8 ?
    C31 C32 C27 . . 119.86(19) ?
    C31 C32 H32 . . 120.1 ?
    C27 C32 H32 . . 120.1 ?
    C34 O33 C10 . . 113.59(15) ?
    O33 C34 C35 . . 111.86(17) ?
    O33 C34 H34A . . 109.2 ?
    C35 C34 H34A . . 109.2 ?
    O33 C34 H34B . . 109.2 ?
    C35 C34 H34B . . 109.2 ?
    H34A C34 H34B . . 107.9 ?
    C36 C35 C40 . . 118.3(2) ?
    C36 C35 C34 . . 119.20(19) ?
    C40 C35 C34 . . 122.5(2) ?
    C37 C36 C35 . . 120.6(2) ?
    C37 C36 H36 . . 119.7 ?
    C35 C36 H36 . . 119.7 ?
    C36 C37 C38 . . 120.4(2) ?
    C36 C37 H37 . . 119.8 ?
    C38 C37 H37 . . 119.8 ?
    C39 C38 C37 . . 119.4(2) ?
    C39 C38 H38 . . 120.3 ?
    C37 C38 H38 . . 120.3 ?
    C38 C39 C40 . . 120.7(2) ?
    C38 C39 H39 . . 119.6 ?
    C40 C39 H39 . . 119.6 ?
    C39 C40 C35 . . 120.5(2) ?
    C39 C40 H40 . . 119.8 ?
    C35 C40 H40 . . 119.8 ?
    C42 O41 C4 . . 116.28(16) ?
    O41 C42 O43 . . 112.97(18) ?
    O41 C42 H42B . . 109.0 ?
    O43 C42 H42B . . 109.0 ?
    O41 C42 H42A . . 109.0 ?
    O43 C42 H42A . . 109.0 ?
    H42B C42 H42A . . 107.8 ?
    C42 O43 C44 . . 112.09(17) ?
    O43 C44 H44C . . 109.5 ?
    O43 C44 H44A . . 109.5 ?
    H44C C44 H44A . . 109.5 ?
    O43 C44 H44B . . 109.5 ?
    H44C C44 H44B . . 109.5 ?
    H44A C44 H44B . . 109.5 ?
loop_
    _geom_torsion_atom_site_label_1
    _geom_torsion_atom_site_label_2
    _geom_torsion_atom_site_label_3
    _geom_torsion_atom_site_label_4
    _geom_torsion_site_symmetry_1
    _geom_torsion_site_symmetry_2
    _geom_torsion_site_symmetry_3
    _geom_torsion_site_symmetry_4
    _geom_torsion
    _geom_torsion_publ_flag
    O22 C1 C2 O20 . . . . 26.87(18) ?
    C14 C1 C2 O20 . . . . -88.07(19) ?
    C15 C1 C2 O20 . . . . 146.14(16) ?
    O22 C1 C2 C3 . . . . 153.21(16) ?
    C14 C1 C2 C3 . . . . 38.3(3) ?
    C15 C1 C2 C3 . . . . -87.5(2) ?
    O20 C2 C3 C4 . . . . 4.3(2) ?
    C1 C2 C3 C4 . . . . -115.6(2) ?
    O20 C2 C3 C8 . . . . -124.98(18) ?
    C1 C2 C3 C8 . . . . 115.07(19) ?
    C2 C3 C4 O41 . . . . 58.5(2) ?
    C8 C3 C4 O41 . . . . -172.95(15) ?
    C2 C3 C4 C5 . . . . 175.84(17) ?
    C8 C3 C4 C5 . . . . -55.6(2) ?
    O41 C4 C5 C6 . . . . 163.01(17) ?
    C3 C4 C5 C6 . . . . 48.5(2) ?
    C4 C5 C6 C7 . . . . -50.2(2) ?
    C5 C6 C7 O24 . . . . 179.13(16) ?
    C5 C6 C7 C8 . . . . 58.4(2) ?
    O24 C7 C8 C19 . . . . -65.5(2) ?
    C6 C7 C8 C19 . . . . 56.9(2) ?
    O24 C7 C8 C9 . . . . 50.9(2) ?
    C6 C7 C8 C9 . . . . 173.24(16) ?
    O24 C7 C8 C3 . . . . 174.89(15) ?
    C6 C7 C8 C3 . . . . -62.8(2) ?
    C4 C3 C8 C19 . . . . -57.8(2) ?
    C2 C3 C8 C19 . . . . 72.3(2) ?
    C4 C3 C8 C7 . . . . 61.8(2) ?
    C2 C3 C8 C7 . . . . -168.02(16) ?
    C4 C3 C8 C9 . . . . -175.95(16) ?
    C2 C3 C8 C9 . . . . -45.8(2) ?
    C19 C8 C9 C10 . . . . -173.02(18) ?
    C7 C8 C9 C10 . . . . 66.9(2) ?
    C3 C8 C9 C10 . . . . -51.5(3) ?
    C8 C9 C10 O33 . . . . 176.60(17) ?
    C8 C9 C10 C11 . . . . 53.0(3) ?
    O33 C10 C11 C12 . . . . 137.37(19) ?
    C9 C10 C11 C12 . . . . -104.4(2) ?
    O33 C10 C11 C15 . . . . -54.5(2) ?
    C9 C10 C11 C15 . . . . 63.8(2) ?
    C10 C11 C12 C13 . . . . 150.34(18) ?
    C15 C11 C12 C13 . . . . -18.4(3) ?
    C10 C11 C12 C18 . . . . -19.5(3) ?
    C15 C11 C12 C18 . . . . 171.80(18) ?
    C11 C12 C13 C14 . . . . -17.7(3) ?
    C18 C12 C13 C14 . . . . 153.33(19) ?
    C12 C13 C14 C1 . . . . 9.1(3) ?
    O22 C1 C14 C13 . . . . 155.28(18) ?
    C15 C1 C14 C13 . . . . 33.2(2) ?
    C2 C1 C14 C13 . . . . -93.9(2) ?
    O22 C1 C15 C16 . . . . 53.1(2) ?
    C14 C1 C15 C16 . . . . 172.27(16) ?
    C2 C1 C15 C16 . . . . -58.9(2) ?
    O22 C1 C15 C17 . . . . -63.6(2) ?
    C14 C1 C15 C17 . . . . 55.5(2) ?
    C2 C1 C15 C17 . . . . -175.65(16) ?
    O22 C1 C15 C11 . . . . -179.97(16) ?
    C14 C1 C15 C11 . . . . -60.82(19) ?
    C2 C1 C15 C11 . . . . 68.0(2) ?
    C12 C11 C15 C1 . . . . 56.4(2) ?
    C10 C11 C15 C1 . . . . -112.1(2) ?
    C12 C11 C15 C16 . . . . 179.97(18) ?
    C10 C11 C15 C16 . . . . 11.5(3) ?
    C12 C11 C15 C17 . . . . -61.8(2) ?
    C10 C11 C15 C17 . . . . 129.69(19) ?
    C3 C2 O20 C21 . . . . -149.52(17) ?
loop_
    _geom_hbond_atom_site_label_D
    _geom_hbond_atom_site_label_H
    _geom_hbond_atom_site_label_A
    _geom_hbond_site_symmetry_A
    _geom_hbond_distance_DH
    _geom_hbond_distance_HA
    _geom_hbond_distance_DA
    _geom_hbond_angle_DHA
    C34 H34A O43 1_565 0.99 2.42 3.377(3) 163
    C38 H38 O23 1_564 0.95 2.44 3.295(3) 149
    C31 H31 O33 2_666 0.95 2.49 3.426(3) 168
    C2 H2 O23 2_657 1.00 2.51 3.433(3) 153
    C16 H16A O23 2_657 0.98 2.53 3.357(3) 142
    C19 H19C O23 2_657 0.98 2.54 3.477(3) 160
    C18 H18C Cg 2_566 0.98 2.89 3.492(3) 121
