# Supplementary material for: Crystal structure of (±)-(1SR,5SR,6SR,7SR,10SR,11SR,13SR)-13-benz­yloxy-7-meth­oxy­meth­oxy-11,15,18,18-tetra­methyl-3-oxo-2,4-dioxa­tetra­cyclo­[12.3.1.01,5.06,11]octa­deca-14,16-dien-10-yl benzoate
Source: Acta Crystallogr E Crystallogr Commun. 2015 Apr 18;71(Pt 5):490–3. doi: 10.1107/S2056989015007136 (PMC4420122; doi:10.1107/S2056989015007136)
Supplement: Supplementary file 2 [file e-71-00490-Isup2.hkl]

#
# h,k,l, Fc-squared, Fo-squared, sigma(Fo-squared), status flag
#
data_I
_shelx_title ' mo_141007Oishi_0m in P-1'
_shelx_refln_list_code          4
_shelx_F_calc_maximum      163.55
_exptl_crystal_F_000       644.00
_reflns_d_resolution_high  0.8401

loop_
 _space_group_symop_operation_xyz
 'x, y, z'
 '-x, -y, -z'

_cell_length_a    10.9358
_cell_length_b    11.6121
_cell_length_c    13.6833
_cell_angle_alpha  72.148
_cell_angle_beta   86.447
_cell_angle_gamma  66.766

_shelx_F_squared_multiplier     1.000

loop_
 _refln_index_h
 _refln_index_k
 _refln_index_l
 _refln_F_squared_calc
 _refln_F_squared_meas
 _refln_F_squared_sigma
 _refln_observed_status
   2   0   0      21271.34      20230.06       320.67 o
   3   0   0       3381.38       3093.33        64.94 o
   4   0   0        348.82        301.97         6.24 o
   5   0   0         23.97         53.44         9.51 o
   6   0   0       1055.07       1254.37        21.88 o
   7   0   0         48.92         72.65         5.01 o
   8   0   0         13.03         21.57         3.42 o
   9   0   0          1.47          4.66         3.57 o
  10   0   0          0.71          1.03         4.50 o
  11   0   0          0.12         10.66         6.88 o
 -11   1   0        112.39        118.40         9.06 o
 -10   1   0         87.35         78.10         7.13 o
  -9   1   0          0.00         -1.38         4.34 o
  -8   1   0        253.88        243.44         8.65 o
  -7   1   0        216.87        218.68         7.75 o
  -6   1   0        180.12        188.48         5.90 o
  -5   1   0         27.88         53.64         4.56 o
  -4   1   0        176.12        175.72         4.84 o
  -3   1   0        563.84        530.08        11.58 o
  -2   1   0       7508.66       7428.36       117.95 o
  -1   1   0        153.94        119.25         2.57 o
   1   1   0       5636.08       5348.29       232.92 o
   2   1   0         46.63         61.48         1.76 o
   3   1   0        615.02        481.47         9.17 o
   4   1   0       1028.38       1043.41        17.61 o
   5   1   0         31.07         17.96         1.81 o
   6   1   0        265.54        236.22         5.92 o
   7   1   0        414.36        411.73        10.60 o
   8   1   0        620.96        600.91        13.71 o
   9   1   0         46.09         41.07         4.11 o
  10   1   0         54.78         42.43         5.24 o
  11   1   0        362.35        341.47        23.97 o
  12   1   0         97.75         91.45        15.20 o
 -11   2   0          4.92          0.60         8.86 o
 -10   2   0          0.10         -3.89         6.65 o
  -9   2   0        416.30        454.21        14.90 o
  -8   2   0         28.86         35.53         4.39 o
  -7   2   0        265.13        288.59         8.92 o
  -6   2   0         97.57        115.38         4.93 o
  -5   2   0       1158.30       1160.96        20.52 o
  -4   2   0        772.56        940.43        23.86 o
  -3   2   0          0.15          9.18         2.66 o
  -2   2   0          0.39          8.87         1.37 o
  -1   2   0      11891.55      12583.03       212.03 o
   0   2   0        383.52        455.31         8.42 o
   1   2   0       1448.63       1447.72        25.45 o
   2   2   0        264.86        280.29         5.19 o
   3   2   0       1347.07       1324.76        42.38 o
   4   2   0        202.02        178.62         4.24 o
   5   2   0       1957.76       2091.57        36.38 o
   6   2   0        633.27        675.99        14.59 o
   7   2   0         82.47         72.09         3.94 o
   8   2   0          7.67          5.22         2.48 o
   9   2   0         10.15         14.00         4.02 o
  10   2   0        466.08        465.62        13.24 o
  11   2   0          0.03          0.22         4.99 o
  12   2   0         61.80         66.44        11.19 o
 -10   3   0         61.88         80.04        10.73 o
  -9   3   0          2.20         14.53         9.37 o
  -8   3   0         61.65         72.40         5.98 o
  -7   3   0          0.01          7.49         3.38 o
  -6   3   0         11.58         24.23         3.27 o
  -5   3   0        674.09        635.63        13.78 o
  -4   3   0        183.79        199.32         6.30 o
  -3   3   0        264.78        235.07         6.35 o
  -2   3   0         20.86          6.69         1.64 o
  -1   3   0        182.44        150.75         3.73 o
   0   3   0       1286.19       1446.55        25.35 o
   1   3   0        128.29        120.93         3.11 o
   2   3   0        292.82        320.23         6.14 o
   3   3   0        761.08        716.46        12.36 o
   4   3   0        950.53        934.25        17.98 o
   5   3   0       1065.82        991.86        21.14 o
   6   3   0       4579.02       4743.31        76.27 o
   7   3   0         13.92          9.96         2.05 o
   8   3   0        365.66        369.44         8.93 o
   9   3   0         40.18         31.69         3.52 o
  10   3   0         54.24         45.23         4.36 o
  11   3   0         70.63         62.53         5.17 o
  12   3   0         12.00         31.39         9.31 o
  -9   4   0          0.79         -8.17         8.17 o
  -8   4   0        125.08        116.61         8.32 o
  -7   4   0         43.04         45.98         5.07 o
  -6   4   0         32.30         22.61         4.38 o
  -5   4   0         26.48         23.16         3.79 o
  -4   4   0          1.21          0.35         2.61 o
  -3   4   0         57.14         61.99         3.32 o
  -2   4   0        934.82        889.33        15.78 o
  -1   4   0       2416.39       2452.71        41.35 o
   0   4   0        602.22        710.42        12.38 o
   1   4   0        336.54        308.31         6.17 o
   2   4   0         44.36         64.26         2.93 o
   3   4   0        143.32        140.68         4.03 o
   4   4   0        119.66        124.34         3.72 o
   5   4   0        240.07        237.40         6.83 o
   6   4   0       1195.50       1155.48        24.36 o
   7   4   0        137.48        123.00         5.69 o
   8   4   0        205.50        177.26        11.24 o
   9   4   0        152.58        142.66         7.83 o
  10   4   0        117.58        115.72         8.57 o
  11   4   0         77.56         89.53         9.33 o
  12   4   0         45.32         42.26        13.09 o
  -9   5   0          9.27          8.54         7.17 o
  -8   5   0         26.79         42.12         6.66 o
  -7   5   0        134.66        139.57         7.76 o
  -6   5   0        337.25        342.76        11.08 o
  -5   5   0        150.08        138.25         6.18 o
  -4   5   0          4.33          4.25         3.29 o
  -3   5   0        139.48        138.85         6.08 o
  -2   5   0        863.52        957.77        17.20 o
  -1   5   0         10.95          7.94         1.89 o
   0   5   0        439.25        467.31        10.05 o
   1   5   0       1990.39       2078.89        34.17 o
   2   5   0       1159.17       1232.52        20.93 o
   3   5   0          0.11         -0.87         2.47 o
   4   5   0          3.94          4.36         2.09 o
   5   5   0        103.97         97.42         4.65 o
   6   5   0        454.97        442.19        12.01 o
   7   5   0         99.15        100.02         5.33 o
   8   5   0          8.99          1.69         3.49 o
   9   5   0        250.30        251.34        10.40 o
  10   5   0          3.37          4.65         5.56 o
  11   5   0         70.94         82.65        10.83 o
  12   5   0         60.93         63.62        11.30 o
  -8   6   0        138.14        143.95        11.82 o
  -7   6   0          7.70         -4.93         8.26 o
  -6   6   0          8.84         10.86         5.56 o
  -5   6   0         76.21         76.73         5.80 o
  -4   6   0        308.47        307.99        10.65 o
  -3   6   0        101.34        122.06         5.20 o
  -2   6   0        512.75        513.60        10.87 o
  -1   6   0        462.09        460.96         9.60 o
   0   6   0        104.96         63.05         4.22 o
   1   6   0         25.01         49.68         3.60 o
   2   6   0        537.90        632.33        11.91 o
   3   6   0          5.42         11.88         2.56 o
   4   6   0        310.65        310.54         7.46 o
   5   6   0          7.38          4.57         2.55 o
   6   6   0         26.08         31.97         2.91 o
   7   6   0         48.97         70.34         6.68 o
   8   6   0        202.16        195.23        10.44 o
   9   6   0        350.77        330.47        20.46 o
  10   6   0         28.05         29.90         9.03 o
  11   6   0         14.22         12.49         7.30 o
  12   6   0          1.09          0.23        11.48 o
  -7   7   0        104.82        122.93        12.02 o
  -6   7   0        149.17        149.75         9.52 o
  -5   7   0         12.99          9.52         5.05 o
  -4   7   0          2.40         -3.28         4.00 o
  -3   7   0          9.04          1.35         4.26 o
  -2   7   0        103.38        101.76         4.66 o
  -1   7   0         15.65         12.59         4.07 o
   0   7   0        237.35        269.31         9.36 o
   1   7   0          5.34         10.93         3.51 o
   2   7   0          5.17          7.84         2.45 o
   3   7   0        316.70        307.28         7.84 o
   4   7   0        101.78        105.36         4.63 o
   5   7   0         13.37         16.73         3.08 o
   6   7   0          0.89         -2.82         2.82 o
   7   7   0       1752.40       1726.19        30.51 o
   8   7   0          2.06          3.06         4.59 o
   9   7   0        252.47        210.37        13.08 o
  10   7   0         28.39         26.74        14.75 o
  11   7   0          4.89         -7.23         8.86 o
  12   7   0         81.23         98.45        10.82 o
  -6   8   0          0.97          3.86        14.81 o
  -5   8   0         49.88         60.25         8.31 o
  -4   8   0         10.54          4.94         4.48 o
  -3   8   0          0.13         -5.37         5.37 o
  -2   8   0         75.45         95.04         8.56 o
  -1   8   0         55.69         44.62         5.70 o
   0   8   0        109.31        108.30         6.72 o
   1   8   0        450.05        471.36        13.46 o
   2   8   0        406.27        418.68        10.66 o
   3   8   0         18.25         13.17         3.36 o
   4   8   0        321.76        340.72         9.14 o
   5   8   0         15.73         12.45         3.73 o
   6   8   0        347.28        346.89         9.58 o
   7   8   0       2317.96       2420.63        43.69 o
   8   8   0        261.45        259.68        17.41 o
   9   8   0        165.71        151.09        18.06 o
  10   8   0         19.56         35.51        12.04 o
  11   8   0         13.78         19.56         8.63 o
  12   8   0         11.19         -0.06         9.67 o
  -5   9   0          5.86        -11.05        11.05 o
  -4   9   0         82.84         68.13        23.48 o
  -3   9   0          2.81         -9.30         9.30 o
  -2   9   0         31.19         32.88         8.89 o
  -1   9   0         57.33         56.25         7.66 o
   0   9   0         15.61         14.40         6.35 o
   1   9   0        631.75        609.55        18.31 o
   2   9   0          3.22          5.80         5.28 o
   3   9   0        230.81        233.43         7.48 o
   4   9   0         92.10        112.11         6.18 o
   5   9   0         61.87         53.72         5.03 o
   6   9   0        463.08        525.74        23.12 o
   7   9   0          6.64          2.01         5.31 o
   8   9   0        478.06        479.64        16.10 o
  10   9   0          1.59          0.97         8.74 o
  11   9   0         67.51         63.32        17.90 o
  12   9   0         64.06         89.43        12.90 o
  -3  10   0          5.28         28.17        14.86 o
  -2  10   0         19.82         31.13        18.36 o
  -1  10   0         13.37          9.80        16.40 o
   0  10   0          3.56         -7.81         7.81 o
   1  10   0         36.09         21.59        10.52 o
   2  10   0        107.95        127.91        20.92 o
   3  10   0          8.72          4.17         3.58 o
   4  10   0         56.00         67.67         5.75 o
   5  10   0        154.50        145.57         8.34 o
   6  10   0          0.37        -12.81        12.81 o
   7  10   0        333.52        339.69        19.32 o
   8  10   0         39.25         18.93         7.69 o
   9  10   0         66.05         17.96        11.37 o
  10  10   0         71.05         81.08        12.64 o
  11  10   0         18.96          7.10        17.98 o
  -2  11   0         70.64         56.10        12.48 o
  -1  11   0          6.73         11.82         9.76 o
   0  11   0        121.94        117.41        16.53 o
   1  11   0         27.32         16.25        15.95 o
   2  11   0          1.89          9.03        14.15 o
   4  11   0         32.72          9.40        12.00 o
   5  11   0        359.68        326.70        69.82 o
   6  11   0         97.98         93.30         7.44 o
   7  11   0       1145.27       1146.02        26.27 o
   8  11   0         25.19         23.57         7.34 o
   9  11   0          0.14         -4.04        10.97 o
  10  11   0          7.09         -1.58        12.26 o
   0  12   0         30.28         41.89        12.00 o
   1  12   0         16.95         16.03        10.65 o
   2  12   0          7.96         14.70        11.29 o
   3  12   0          1.75          8.12         9.50 o
   4  12   0          2.99          2.45        10.70 o
   5  12   0         93.99        101.30        11.37 o
   6  12   0        144.47        141.63        11.93 o
   7  12   0         26.27         18.15         8.51 o
   8  12   0         10.34         13.96         8.45 o
   9  12   0         19.77         32.66        11.77 o
   4  13   0         33.76         42.32        12.20 o
   5  13   0          3.74          4.89        13.92 o
   6  13   0         32.06         23.92        11.64 o
  -9 -12   1        118.28        116.78        18.66 o
  -8 -12   1        323.07        291.64        31.60 o
  -7 -12   1          8.61         31.05        11.10 o
  -6 -12   1        275.28        273.34        19.88 o
  -5 -12   1        184.06        184.29        14.63 o
  -4 -12   1        103.26        104.28        14.01 o
  -3 -12   1         29.18         25.10        11.06 o
  -2 -12   1         22.93         22.44        10.65 o
  -1 -12   1          0.68        -11.46        11.46 o
 -10 -11   1         29.80         25.17        11.06 o
  -9 -11   1          0.64         19.87        12.79 o
  -8 -11   1        431.19        469.36        22.63 o
  -7 -11   1         51.47         61.05        12.46 o
  -6 -11   1         87.10        105.50         9.05 o
  -5 -11   1        240.32        219.66        11.59 o
  -4 -11   1         71.23         26.60        14.57 o
  -3 -11   1          0.75          3.91        18.66 o
  -2 -11   1         93.94         79.41        15.83 o
  -1 -11   1        100.92         76.47        35.21 o
   0 -11   1         18.51          8.53        14.79 o
   1 -11   1         26.94         29.36        12.22 o
 -11 -10   1         14.54         -1.38        10.01 o
 -10 -10   1         20.75         17.16        11.65 o
  -9 -10   1         69.51         54.51        10.54 o
  -8 -10   1         91.45        100.99         9.23 o
  -7 -10   1         34.23         25.82         8.27 o
  -6 -10   1         81.29         81.88        10.68 o
  -5 -10   1         19.15         21.34         6.28 o
  -4 -10   1        809.70        743.56        27.31 o
  -3 -10   1        215.58        235.10        13.99 o
  -2 -10   1        111.69         76.36        11.12 o
  -1 -10   1          5.46         -1.23         8.32 o
   0 -10   1         19.71          1.69         8.36 o
   1 -10   1          0.39          5.11        16.60 o
   2 -10   1         11.52         11.14        17.76 o
   3 -10   1         15.28         27.89        16.70 o
 -12  -9   1         49.14         54.73        11.79 o
 -11  -9   1         32.05         26.03        23.93 o
 -10  -9   1        348.01        392.53        20.14 o
  -9  -9   1         12.57          1.98         6.28 o
  -8  -9   1        125.89        121.73         9.84 o
  -7  -9   1          9.39         10.54         5.14 o
  -6  -9   1        476.85        460.85        13.60 o
  -5  -9   1         13.18          9.89         4.75 o
  -4  -9   1          1.74          2.71         4.18 o
  -3  -9   1          0.12          3.21         3.91 o
  -2  -9   1         46.12         50.28         4.73 o
  -1  -9   1        325.29        269.18        16.56 o
   0  -9   1          5.85          5.10         6.19 o
   1  -9   1        435.97        417.94        24.91 o
   2  -9   1         98.30         96.64         9.95 o
   3  -9   1         23.69         -2.81        17.78 o
   4  -9   1          0.89         -2.40        24.26 o
 -12  -8   1         63.72         75.33        11.17 o
 -11  -8   1          0.00         -8.51         8.51 o
 -10  -8   1         94.51        102.03        24.98 o
  -9  -8   1         41.76         40.75        10.80 o
  -8  -8   1       1311.83       1313.92        39.27 o
  -7  -8   1         62.37         57.13         4.72 o
  -6  -8   1        104.43         96.71         5.27 o
  -5  -8   1         15.83         18.92         3.99 o
  -4  -8   1         94.34         78.51         4.75 o
  -3  -8   1        139.14        130.88         7.80 o
  -2  -8   1         11.14         20.15         3.43 o
  -1  -8   1         76.63         71.75         4.04 o
   0  -8   1        205.68        205.31         9.16 o
   1  -8   1          3.92         -3.04         5.00 o
   2  -8   1         11.63         18.87         4.69 o
   3  -8   1         14.31         13.75         4.70 o
   4  -8   1         65.52         77.23         6.24 o
   5  -8   1          0.32         -1.62         5.96 o
   6  -8   1         65.99         76.59        17.35 o
 -12  -7   1          0.05         -2.75         8.64 o
 -11  -7   1          0.97         -0.90        10.53 o
 -10  -7   1         46.54         52.54         8.26 o
  -9  -7   1       1026.50       1099.09        36.83 o
  -8  -7   1        247.48        240.08        11.02 o
  -7  -7   1          0.00          0.70         3.14 o
  -6  -7   1        127.73        125.97         6.67 o
  -5  -7   1         63.95         49.00         3.68 o
  -4  -7   1         34.30         38.17         3.52 o
  -3  -7   1         53.13         60.57         3.81 o
  -2  -7   1        219.63        235.11         6.85 o
  -1  -7   1         32.49         31.91         3.11 o
   0  -7   1         58.14         53.90         3.81 o
   1  -7   1         73.73         73.08         4.73 o
   2  -7   1        232.49        210.93         7.14 o
   3  -7   1        426.84        419.76        12.41 o
   4  -7   1        979.17        934.04        23.52 o
   5  -7   1         21.60         15.71         5.76 o
   6  -7   1         74.80         62.57         7.65 o
   7  -7   1         26.82         33.02        10.54 o
 -12  -6   1          0.46         10.53        13.24 o
 -11  -6   1         15.83         34.09        16.40 o
 -10  -6   1         53.44         49.07         7.19 o
  -9  -6   1         16.25         15.77         6.73 o
  -8  -6   1        669.52        661.96        16.43 o
  -7  -6   1         18.86         12.20         2.94 o
  -6  -6   1         91.53         95.70         4.28 o
  -5  -6   1         79.89         67.51         3.54 o
  -4  -6   1        301.18        300.30         7.33 o
  -3  -6   1          0.00          3.55         2.43 o
  -2  -6   1       1596.83       1740.63        29.29 o
  -1  -6   1        211.00        222.47         5.93 o
   0  -6   1         64.64         60.46         3.17 o
   1  -6   1        242.56        255.77         6.81 o
   2  -6   1        357.10        308.82         9.33 o
   3  -6   1        176.87        161.08         6.13 o
   4  -6   1          1.92         -3.63         3.63 o
   5  -6   1         75.94         72.77         6.43 o
   6  -6   1         56.88         63.33         6.49 o
   7  -6   1         14.02         31.88         8.85 o
   8  -6   1        157.31        179.31        11.35 o
 -12  -5   1         23.92         31.23        10.65 o
 -11  -5   1          9.95         11.79        13.69 o
 -10  -5   1        524.06        556.11        18.95 o
  -9  -5   1          4.84          4.87         4.93 o
  -8  -5   1         61.77         47.36         5.97 o
  -7  -5   1         12.88          5.86         2.93 o
  -6  -5   1         58.12         53.86         3.00 o
  -5  -5   1         22.72         26.69         3.23 o
  -4  -5   1          5.65          6.24         1.96 o
  -3  -5   1       2254.46       2385.89        39.15 o
  -2  -5   1         33.82         36.22         2.57 o
  -1  -5   1       6382.53       6926.91       110.80 o
   0  -5   1         45.82         39.36         2.44 o
   1  -5   1        350.31        378.74         8.05 o
   2  -5   1         70.23         69.19         3.46 o
   3  -5   1         17.63         16.09         2.73 o
   4  -5   1          0.17          5.49         3.20 o
   5  -5   1          9.22          2.55         3.72 o
   6  -5   1         69.96         60.85         6.20 o
   7  -5   1         60.48         55.55         5.90 o
   8  -5   1          0.00          8.83         5.98 o
 -12  -4   1         11.00         13.89         9.77 o
 -11  -4   1          0.07          0.19         3.93 o
 -10  -4   1         33.40         38.64         4.89 o
  -9  -4   1         42.64         51.79         3.95 o
  -8  -4   1        199.01        173.96         6.40 o
  -7  -4   1          5.99          5.86         2.26 o
  -6  -4   1          2.03          3.58         1.82 o
  -5  -4   1        145.20        133.56         4.03 o
  -4  -4   1        173.69        149.82         4.19 o
  -3  -4   1        341.78        395.19         7.76 o
  -2  -4   1        361.73        425.53         8.97 o
  -1  -4   1        859.49        850.73        18.10 o
   0  -4   1         14.81         17.34         1.64 o
   1  -4   1         76.83         68.45         2.83 o
   2  -4   1       1086.50       1101.39        20.48 o
   3  -4   1        703.46        669.13        12.87 o
   4  -4   1         46.08         42.66         3.50 o
   5  -4   1        316.32        309.86         8.82 o
   6  -4   1        170.82        168.74         8.96 o
   7  -4   1          0.10         -3.17         4.24 o
   8  -4   1         40.21         40.09         6.82 o
   9  -4   1         67.39         82.83         7.99 o
 -12  -3   1         23.25         20.11         9.93 o
 -11  -3   1        442.60        456.36        18.26 o
 -10  -3   1         42.88         51.87         5.44 o
  -9  -3   1          4.91          4.48         2.70 o
  -8  -3   1          4.48          1.67         2.46 o
  -7  -3   1        171.52        148.52         4.72 o
  -6  -3   1        280.97        277.71         6.28 o
  -5  -3   1         22.40         25.08         1.72 o
  -4  -3   1        138.59        129.79         3.49 o
  -3  -3   1        608.76        522.21        13.53 o
  -2  -3   1       2567.65       2681.71        43.21 o
  -1  -3   1       6424.54       6686.15       106.48 o
   0  -3   1        943.91        847.94        14.30 o
   1  -3   1        310.96        329.62         6.44 o
   2  -3   1       1599.14       1614.41        26.77 o
   3  -3   1         17.64         11.79         2.09 o
   4  -3   1        509.43        467.86         9.87 o
   5  -3   1          1.12         -2.20         2.87 o
   6  -3   1         24.23         18.05         3.30 o
   7  -3   1          2.70          5.02         3.38 o
   8  -3   1        218.17        238.67         9.67 o
   9  -3   1        223.36        205.68        10.89 o
  10  -3   1         34.55         52.82         7.62 o
 -12  -2   1         11.37          6.65         9.40 o
 -11  -2   1          8.77         20.23         4.96 o
 -10  -2   1        150.50        129.19         6.96 o
  -9  -2   1         24.59         22.15         4.02 o
  -8  -2   1        137.96        145.57         5.43 o
  -7  -2   1        407.60        406.78         8.85 o
  -6  -2   1       2454.89       2431.45        40.06 o
  -5  -2   1        579.25        488.49         9.16 o
  -4  -2   1       1501.44       1432.60        27.44 o
  -3  -2   1       7160.86       6552.78       104.30 o
  -2  -2   1       1597.12       1635.13        26.44 o
  -1  -2   1        770.39       1036.16        27.97 o
   0  -2   1        191.67        173.98         3.57 o
   1  -2   1         24.39         44.84         1.86 o
   2  -2   1        273.69        290.04         6.28 o
   3  -2   1        135.23        154.76         4.30 o
   4  -2   1        237.74        210.92         5.69 o
   5  -2   1        918.93        916.21        16.78 o
   6  -2   1        658.52        629.45        14.15 o
   7  -2   1        481.52        477.25        11.56 o
   8  -2   1        290.25        312.68         9.94 o
   9  -2   1        105.63        101.09         6.70 o
  10  -2   1         33.36         42.45         6.91 o
 -12  -1   1         72.68         55.87         8.77 o
 -11  -1   1          1.29          4.05         5.11 o
 -10  -1   1        173.80        168.45         8.13 o
  -9  -1   1        151.51        162.09         9.29 o
  -8  -1   1         17.73         17.61         3.13 o
  -7  -1   1         63.76         71.26         4.28 o
  -6  -1   1        336.62        319.47         7.15 o
  -5  -1   1          3.04          9.26         1.54 o
  -4  -1   1         92.69        101.35         3.02 o
  -3  -1   1         22.19         10.21         1.04 o
  -2  -1   1        692.56        595.84        10.00 o
  -1  -1   1       3859.26       3653.61        96.38 o
   0  -1   1          0.10          3.38         0.50 o
   1  -1   1        659.57        545.49         9.18 o
   2  -1   1       1433.00       1335.15        23.15 o
   3  -1   1        668.26        616.38        12.96 o
   4  -1   1       1411.02       1391.27        29.81 o
   5  -1   1       2178.72       2109.63        35.06 o
   6  -1   1        100.81        119.96         4.52 o
   7  -1   1          0.05          4.11         2.76 o
   8  -1   1        216.53        192.22         7.21 o
   9  -1   1        607.01        616.01        16.39 o
  10  -1   1         22.95         19.45         5.97 o
  11  -1   1        139.07        140.73         9.63 o
 -11   0   1         21.97         22.11         7.21 o
 -10   0   1         83.46         74.36         5.94 o
  -9   0   1        223.14        226.29         8.14 o
  -8   0   1          0.10         -2.51         2.90 o
  -7   0   1        527.61        499.74        11.04 o
  -6   0   1       1057.62        959.84        17.29 o
  -5   0   1       1051.09       1001.62        17.49 o
  -4   0   1         66.25         74.63         2.97 o
  -3   0   1       3105.92       2861.82        49.78 o
  -2   0   1        207.15        219.81         4.57 o
  -1   0   1       5675.33       4998.85       112.24 o
   1   0   1       8888.89       8074.49       181.19 o
   2   0   1       2875.16       2707.65        43.37 o
   3   0   1        710.91        746.01        14.37 o
   4   0   1          1.56         -0.61         1.09 o
   5   0   1        399.82        405.00         8.99 o
   6   0   1        137.51        164.47         5.59 o
   7   0   1        264.94        255.18         7.29 o
   8   0   1          2.40         -2.87         2.87 o
   9   0   1         19.52         24.59         4.03 o
  10   0   1          6.92          1.06         5.19 o
  11   0   1        167.49        178.59        10.38 o
 -11   1   1         10.12          5.73         6.47 o
 -10   1   1          9.19         10.33         5.74 o
  -9   1   1         13.03          7.45         4.42 o
  -8   1   1         10.33         13.79         3.53 o
  -7   1   1        932.04        975.26        21.49 o
  -6   1   1          0.83          0.80         2.55 o
  -5   1   1        468.10        515.54        10.32 o
  -4   1   1        228.50        194.52         4.85 o
  -3   1   1       3847.61       3402.16        63.13 o
  -2   1   1       5388.97       5292.87        89.42 o
  -1   1   1        607.68        538.79         9.05 o
   0   1   1       2743.28       3070.16        79.92 o
   1   1   1        740.98        923.31        21.20 o
   2   1   1       8144.91       8428.66       133.83 o
   3   1   1       3434.45       3320.54        53.22 o
   4   1   1         57.98         59.95         2.68 o
   5   1   1        258.32        222.25         5.57 o
   6   1   1         29.13         24.80         2.24 o
   7   1   1        141.20        121.03         5.15 o
   8   1   1        223.93        223.84         7.12 o
   9   1   1         83.47         74.16         4.90 o
  10   1   1        109.19        118.56         6.61 o
  11   1   1         48.05         56.15         7.27 o
  12   1   1          0.24          0.82         6.95 o
 -11   2   1          2.87         10.29         7.65 o
 -10   2   1          0.03          0.58         6.61 o
  -9   2   1        177.60        186.42         9.33 o
  -8   2   1          7.75          7.70         4.39 o
  -7   2   1        178.00        177.88         6.67 o
  -6   2   1        162.50        158.23         5.61 o
  -5   2   1         34.55         82.72        17.90 o
  -4   2   1       6314.90       6483.07       103.99 o
  -3   2   1       1599.55       1615.69        26.89 o
  -2   2   1        249.71        289.45         5.87 o
  -1   2   1      17267.54      19015.26       302.14 o
   0   2   1       2936.15       3199.71        54.79 o
   1   2   1       2356.48       2244.35        67.20 o
   2   2   1       5389.09       5545.57        87.99 o
   3   2   1        287.22        290.58         6.53 o
   4   2   1        107.99         86.65         3.24 o
   5   2   1       2452.18       2617.70        45.33 o
   6   2   1         84.29         62.34         4.05 o
   7   2   1         15.74         13.02         2.35 o
   8   2   1         44.80         34.83         3.05 o
   9   2   1        103.28        110.47         5.68 o
  10   2   1        221.91        229.25        15.25 o
  11   2   1        465.72        442.09        29.37 o
  12   2   1        210.55        224.69        14.95 o
 -10   3   1        147.10        158.73        10.68 o
  -9   3   1         19.99          6.39         8.54 o
  -8   3   1        288.33        246.87         8.98 o
  -7   3   1         74.08         90.40         5.38 o
  -6   3   1          0.19          3.32         2.93 o
  -5   3   1          4.11          5.83         6.32 o
  -4   3   1        141.44        156.48         8.35 o
  -3   3   1        161.78        151.65         4.97 o
  -1   3   1       2242.61       2436.97        45.01 o
   0   3   1         58.71         42.61         2.55 o
   1   3   1         66.02         39.94         1.85 o
   2   3   1        472.88        422.52         7.68 o
   3   3   1        374.85        309.14         6.32 o
   4   3   1       8116.55       8506.54       167.16 o
   5   3   1       1333.97       1221.16        36.34 o
   6   3   1       2111.55       2147.77        37.83 o
   7   3   1          1.16          1.17         2.08 o
   8   3   1        126.56        116.42         4.66 o
   9   3   1        113.58        109.40         4.89 o
  10   3   1        251.62        245.31        10.66 o
  11   3   1        160.37        167.25        10.96 o
  12   3   1         32.29         18.28         9.31 o
  -9   4   1         15.80          9.83         7.37 o
  -8   4   1          8.69         24.08         9.24 o
  -7   4   1        174.52        189.15         8.05 o
  -6   4   1        361.88        382.67        10.66 o
  -5   4   1          1.08          0.69         4.66 o
  -4   4   1         98.18         90.28         4.30 o
  -3   4   1         61.15         92.89         4.47 o
  -2   4   1       1601.24       1602.72        28.44 o
  -1   4   1         35.12         57.06         6.31 o
   0   4   1        157.75        159.79         8.15 o
   1   4   1        670.25        743.58        13.85 o
   2   4   1       1982.81       2056.74        35.64 o
   3   4   1       2986.78       2967.23        51.25 o
   4   4   1          8.74          2.69         1.47 o
   5   4   1        112.97        127.75         8.99 o
   6   4   1        864.91        832.27        18.99 o
   7   4   1        413.51        361.07         9.74 o
   8   4   1         15.15         23.82         3.60 o
   9   4   1        213.96        224.30         8.99 o
  10   4   1        128.27        126.78         9.15 o
  11   4   1         96.90         77.73        10.83 o
  12   4   1          2.58         18.68         7.65 o
  -9   5   1          0.00         -1.53         6.77 o
  -8   5   1          4.81          3.06         5.93 o
  -7   5   1         51.14         45.03         8.18 o
  -6   5   1        238.96        305.70        10.41 o
  -5   5   1         10.44         15.38         4.03 o
  -4   5   1          6.01         10.90         3.36 o
  -3   5   1          0.98          1.35         2.89 o
  -2   5   1         39.63         26.12         2.84 o
  -1   5   1        934.33       1015.70        17.65 o
   0   5   1       3088.43       3142.66        58.99 o
   1   5   1        216.62        214.00         6.43 o
   2   5   1       3067.00       3508.03        56.79 o
   3   5   1       1006.24       1100.99        21.76 o
   4   5   1        102.07        108.70         4.05 o
   5   5   1        956.23       1021.57        18.53 o
   6   5   1         73.85         72.86         4.68 o
   7   5   1          9.41          2.30         4.10 o
   8   5   1          0.00          2.94         3.56 o
   9   5   1        209.69        231.37         9.04 o
  10   5   1        191.72        180.43        12.66 o
  11   5   1         70.48         58.88        43.34 o
  12   5   1          9.02         40.10        11.08 o
  13   5   1          0.19         21.46         9.46 o
  -8   6   1         17.99         21.01         7.16 o
  -7   6   1         35.41         26.54         9.56 o
  -6   6   1         20.37         20.25         5.77 o
  -5   6   1         18.49         27.03         4.93 o
  -4   6   1          5.54          9.98         3.80 o
  -3   6   1        955.65        955.21        17.89 o
  -2   6   1        251.73        250.54         7.02 o
  -1   6   1         58.33         57.13         4.61 o
   0   6   1        621.41        662.17        14.92 o
   1   6   1         80.55         79.30         4.38 o
   2   6   1        391.87        517.25        18.79 o
   3   6   1        995.60       1030.18        18.14 o
   4   6   1          4.54          0.17         2.35 o
   5   6   1          2.05          2.03         2.58 o
   6   6   1        485.81        503.44        10.77 o
   7   6   1         24.47         26.96         3.93 o
   8   6   1         79.78         72.34         5.42 o
   9   6   1        125.01        125.24         7.06 o
  10   6   1         48.59         48.85         7.17 o
  11   6   1        225.57        242.80        58.39 o
  12   6   1        101.19        103.35        16.22 o
  13   6   1          1.44         -0.42        11.09 o
  -7   7   1         11.10         15.16         8.06 o
  -6   7   1          1.42         -7.38         7.38 o
  -5   7   1         81.70         67.90         6.36 o
  -4   7   1         62.87         67.30         5.13 o
  -3   7   1       1287.72       1299.95        26.22 o
  -2   7   1         98.45        113.48         6.53 o
  -1   7   1       1111.75       1059.83        24.78 o
   0   7   1          7.10         15.16         3.91 o
   1   7   1        146.73        145.30         6.49 o
   2   7   1       1195.09       1287.52        22.35 o
   3   7   1          7.68          7.99         2.87 o
   4   7   1        600.86        624.44        13.30 o
   5   7   1        431.54        423.63        11.38 o
   6   7   1         64.06         65.64         4.23 o
   7   7   1         50.05         45.42         4.93 o
   8   7   1         64.71         53.61         5.53 o
   9   7   1         58.33         59.22         7.24 o
  10   7   1         87.25         91.28        16.55 o
  11   7   1         43.88         51.23        37.02 o
  12   7   1        437.69        489.73        45.81 o
  -6   8   1         20.23         36.07        10.97 o
  -5   8   1        399.55        417.04        24.73 o
  -4   8   1         40.32         50.55         9.38 o
  -3   8   1         16.59          9.62         5.66 o
  -2   8   1        620.64        637.84        19.96 o
  -1   8   1         13.89         10.84         5.00 o
   0   8   1         32.73         30.77         5.24 o
   1   8   1         82.96         76.81         6.05 o
   2   8   1          1.08         -1.40         4.14 o
   3   8   1          0.53          1.52         3.22 o
   4   8   1        337.64        324.13         9.32 o
   5   8   1        299.77        313.76         8.67 o
   6   8   1        372.47        367.43         9.44 o
   7   8   1        261.54        257.83         7.77 o
   8   8   1         16.78         27.71         6.34 o
   9   8   1       1718.95       1782.55        85.18 o
  10   8   1          5.71         -9.93         9.93 o
  11   8   1        238.05        308.66        27.56 o
  12   8   1         27.62         40.82        10.20 o
  -5   9   1         20.89         13.85        14.90 o
  -4   9   1         81.67         76.71        14.38 o
  -3   9   1          4.27         -8.69         8.69 o
  -2   9   1        175.31        143.92        12.72 o
  -1   9   1         21.50         17.50         6.51 o
   0   9   1        130.42        107.49        10.56 o
   1   9   1         86.02         80.41         7.25 o
   2   9   1          1.77          2.64         5.16 o
   3   9   1          1.73         -0.91         3.17 o
   4   9   1        812.69        840.02        16.60 o
   5   9   1        139.18        144.07         6.19 o
   6   9   1        151.97        152.76         7.21 o
   7   9   1         66.81         72.86         6.77 o
   8   9   1        381.96        387.99        12.14 o
   9   9   1         39.01         32.04         8.98 o
  10   9   1         23.41         24.37        27.24 o
  11   9   1          9.59          7.04        10.46 o
  12   9   1         72.30         86.70        11.79 o
  -4  10   1          1.45         -5.86        11.16 o
  -3  10   1         54.75         64.32        10.84 o
  -2  10   1          4.79         -6.61        11.74 o
  -1  10   1         84.64         85.84        13.33 o
   0  10   1          0.84         -7.74         7.74 o
   1  10   1          2.73         -4.67         6.58 o
   2  10   1          6.45          8.94         6.34 o
   3  10   1        410.26        375.38        18.17 o
   4  10   1          1.55          2.48         4.39 o
   5  10   1         74.95         51.38         5.81 o
   6  10   1         75.46         81.72         7.86 o
   7  10   1        226.33        218.16        12.25 o
   8  10   1        170.08        174.99        12.65 o
   9  10   1        543.96        576.35        29.58 o
  10  10   1         40.77         44.55        11.59 o
  11  10   1        221.58        279.00        19.08 o
  -2  11   1          6.54          4.53        10.95 o
  -1  11   1         20.44         43.47        10.13 o
   0  11   1          0.06         -4.52        12.21 o
   1  11   1         57.10         54.17        16.25 o
   2  11   1          7.34          8.13        15.05 o
   3  11   1         47.65         70.73        18.96 o
   4  11   1        122.35        104.17        22.12 o
   5  11   1        172.23        190.74        13.82 o
   6  11   1         99.27        101.50         7.90 o
   7  11   1          3.96          1.53         6.99 o
   8  11   1        154.69        170.82        14.34 o
   9  11   1        127.38        147.82        12.14 o
  10  11   1         25.61         32.22        11.06 o
  11  11   1         75.01         74.89        12.74 o
   0  12   1         62.50         40.51        11.61 o
   1  12   1         70.20         62.95        11.16 o
   2  12   1          2.34         14.02         9.80 o
   3  12   1         54.23         58.75        11.70 o
   4  12   1          9.65          3.67         8.51 o
   5  12   1          0.33         20.69         9.43 o
   6  12   1        144.78        163.82        17.68 o
   7  12   1         15.90         11.99         8.82 o
   8  12   1         83.67         42.06        27.19 o
   9  12   1          2.75          0.11        11.23 o
   3  13   1         92.52         84.51        12.56 o
   4  13   1          0.87         -5.06        14.17 o
   5  13   1          7.91        -10.94        14.60 o
   6  13   1         14.56         24.87        11.23 o
   7  13   1          7.77         16.67        11.06 o
  -8 -12   2         50.88         48.16        12.98 o
  -7 -12   2         33.07         17.86        10.57 o
  -6 -12   2         10.24         19.39        26.00 o
  -5 -12   2         32.98         -0.98        16.26 o
  -4 -12   2         26.58         28.55        11.86 o
  -3 -12   2          0.20         -4.88        18.81 o
  -2 -12   2         10.51         14.55        19.68 o
  -9 -11   2         10.64         20.63        11.05 o
  -8 -11   2         39.14         36.64         8.91 o
  -7 -11   2          6.38          9.47         7.68 o
  -6 -11   2         58.69         73.24         8.66 o
  -5 -11   2        178.17        181.25        14.22 o
  -4 -11   2        165.70        185.85        13.26 o
  -3 -11   2         52.19         19.51        13.88 o
  -2 -11   2        136.86        128.03        18.51 o
  -1 -11   2          5.12          6.15        22.87 o
   0 -11   2        295.22        285.22        40.93 o
   1 -11   2          9.01          1.61        14.38 o
 -11 -10   2         53.67         56.24        21.84 o
 -10 -10   2        144.05        172.25        14.20 o
  -9 -10   2         10.47         12.69         9.27 o
  -8 -10   2         37.02         44.42         6.93 o
  -7 -10   2          1.74          0.29         6.97 o
  -6 -10   2        170.04        174.04        11.45 o
  -5 -10   2         89.30         83.47         8.96 o
  -4 -10   2         87.01        105.15         9.36 o
  -3 -10   2         15.49         26.74         6.81 o
  -2 -10   2          0.06         -4.48         5.85 o
  -1 -10   2         12.95         11.33         9.89 o
   0 -10   2        252.62        226.58        14.44 o
   1 -10   2          2.16          4.95         8.90 o
   2 -10   2        112.47        104.05        12.31 o
   3 -10   2          0.38        -16.25        16.25 o
 -11  -9   2         15.95         19.20        10.17 o
 -10  -9   2         15.96         16.60         9.07 o
  -9  -9   2         25.42         16.46        10.41 o
  -8  -9   2         38.05         38.92         6.54 o
  -7  -9   2          6.25          4.13         6.25 o
  -6  -9   2         58.89         64.50         5.99 o
  -5  -9   2        474.18        448.09        13.54 o
  -4  -9   2        777.88        774.32        17.06 o
  -3  -9   2        647.95        648.12        15.05 o
  -2  -9   2       1294.46       1307.91        27.52 o
  -1  -9   2          0.64         -2.04         4.92 o
   0  -9   2        456.23        434.43        15.63 o
   1  -9   2        395.68        400.57        19.27 o
   2  -9   2        113.76        124.86         8.09 o
   3  -9   2          4.55         -8.74         8.74 o
   4  -9   2         20.47          1.60        18.00 o
 -12  -8   2        186.21        194.26        14.95 o
 -11  -8   2         17.14         13.94        11.06 o
 -10  -8   2         29.83         29.86        16.70 o
  -9  -8   2        182.66        194.29        17.41 o
  -8  -8   2        412.96        409.30        18.15 o
  -7  -8   2         19.10         13.33         4.42 o
  -6  -8   2        484.41        462.54        11.46 o
  -5  -8   2        939.53        942.28        18.30 o
  -4  -8   2        371.75        380.79        10.03 o
  -3  -8   2         43.52         51.72         4.38 o
  -2  -8   2        813.66        820.65        16.21 o
  -1  -8   2        127.82        146.73         7.69 o
   0  -8   2          7.69         12.01         4.56 o
   1  -8   2        848.63        817.17        27.54 o
   2  -8   2        157.70        156.88         8.56 o
   3  -8   2        209.05        184.40        11.51 o
   4  -8   2          4.73          2.57         7.96 o
   5  -8   2         30.35         16.15        10.35 o
 -12  -7   2         94.31        128.02        18.75 o
 -11  -7   2        345.61        374.56        23.77 o
 -10  -7   2        221.82        199.95        18.84 o
  -9  -7   2        385.98        360.21        14.54 o
  -8  -7   2         14.74         17.37         4.93 o
  -7  -7   2       2311.71       2282.00        38.77 o
  -6  -7   2        146.69        148.61         5.92 o
  -5  -7   2        196.89        216.84         7.76 o
  -4  -7   2        479.59        484.34        10.66 o
  -3  -7   2        199.19        224.49         6.93 o
  -2  -7   2         96.63        103.96         4.78 o
  -1  -7   2         77.98         76.87         3.98 o
   0  -7   2        151.84        143.81         6.73 o
   1  -7   2        121.69        117.39         5.79 o
   2  -7   2          4.19         16.12         5.36 o
   3  -7   2         22.88         30.05         4.90 o
   4  -7   2         11.96         16.84         6.86 o
   5  -7   2         59.30         75.07        10.95 o
   6  -7   2          1.77          9.55         7.06 o
 -12  -6   2        106.99         97.07        13.66 o
 -11  -6   2          0.07         -4.45         7.68 o
 -10  -6   2         34.37         17.79         6.07 o
  -9  -6   2         14.61         21.46         8.24 o
  -8  -6   2       1852.37       1800.42        33.90 o
  -7  -6   2        384.97        361.15         8.91 o
  -6  -6   2        669.42        638.11        15.29 o
  -5  -6   2        119.76        118.28         4.80 o
  -4  -6   2        303.62        325.18         7.86 o
  -3  -6   2         88.70        121.05         4.56 o
  -2  -6   2        584.16        530.57        10.64 o
  -1  -6   2        470.49        484.74         9.97 o
   0  -6   2          4.69          3.75         2.50 o
   1  -6   2        308.39        306.10         7.83 o
   2  -6   2         64.52         56.82         3.75 o
   3  -6   2        292.74        276.88         9.17 o
   4  -6   2         63.94         74.26         5.30 o
   5  -6   2         18.70          8.18         5.00 o
   6  -6   2        315.91        300.44        11.67 o
   7  -6   2         34.90         21.76        11.09 o
 -12  -5   2         56.26         59.69         9.88 o
 -11  -5   2          0.00         -5.54         6.94 o
 -10  -5   2         23.73         22.22         7.60 o
  -9  -5   2          0.44          3.21         3.56 o
  -8  -5   2       1540.48       1507.52        26.47 o
  -7  -5   2         21.96         22.94         3.34 o
  -6  -5   2        298.89        298.38         7.19 o
  -5  -5   2       1010.56        944.24        16.80 o
  -4  -5   2       2381.50       2398.99        42.76 o
  -3  -5   2         10.40          7.50         2.17 o
  -2  -5   2        148.12        187.13         5.10 o
  -1  -5   2         61.42         60.88         2.95 o
   0  -5   2       1257.25       1352.44        22.98 o
   1  -5   2        445.22        447.98         9.32 o
   2  -5   2          4.98          4.99         2.31 o
   3  -5   2       1233.01       1151.49        22.17 o
   4  -5   2        158.48        167.09         6.42 o
   5  -5   2         99.58        115.20         6.63 o
   6  -5   2        230.35        246.59        10.37 o
   7  -5   2        197.25        194.37         9.83 o
   8  -5   2         54.00         61.31         8.91 o
 -12  -4   2          4.59          7.64         7.93 o
 -11  -4   2         24.64         30.24         6.52 o
 -10  -4   2        271.65        256.55         9.31 o
  -9  -4   2        282.64        239.37         8.11 o
  -8  -4   2        188.89        182.50         6.03 o
  -7  -4   2          3.84         10.65         2.45 o
  -6  -4   2        267.91        227.23         5.99 o
  -5  -4   2         30.86         23.32         2.18 o
  -4  -4   2         49.24         41.86         2.52 o
  -3  -4   2         48.53         68.52         2.82 o
  -2  -4   2        554.29        572.39        10.39 o
  -1  -4   2        269.49        319.45         6.54 o
   0  -4   2         78.04         77.80         3.03 o
   1  -4   2          4.32          5.95         1.77 o
   2  -4   2        602.60        633.28        11.89 o
   3  -4   2       1258.00       1177.14        22.04 o
   4  -4   2       1119.68       1061.79        19.51 o
   5  -4   2        105.28        100.34         5.18 o
   6  -4   2          0.04         -5.65         5.65 o
   7  -4   2        411.61        436.22        13.33 o
   8  -4   2         34.14         38.19         5.84 o
   9  -4   2         17.48         38.60         6.77 o
 -12  -3   2        128.96        135.46        12.41 o
 -11  -3   2          1.61          0.76         4.25 o
 -10  -3   2         80.17         89.93         5.81 o
  -9  -3   2         53.58         47.96         3.94 o
  -8  -3   2         44.55         33.39         3.38 o
  -7  -3   2         26.45         27.22         3.31 o
  -6  -3   2        394.43        384.42         9.06 o
  -5  -3   2          3.71          7.53         1.63 o
  -4  -3   2        135.15        115.58         6.01 o
  -3  -3   2          7.97          3.29         1.34 o
  -2  -3   2        157.45        198.58         4.38 o
  -1  -3   2        261.36        285.35         5.64 o
   0  -3   2         85.07         95.94         3.03 o
   1  -3   2          0.28          2.47         1.52 o
   2  -3   2       1287.47       1279.39        21.61 o
   3  -3   2          3.00          1.96         1.97 o
   4  -3   2        183.96        216.69         6.18 o
   5  -3   2          0.34          2.86         3.62 o
   6  -3   2         77.13         84.10         4.84 o
   7  -3   2         30.13         35.07         5.56 o
   8  -3   2          2.87         -0.08         4.31 o
   9  -3   2        181.13        195.43        10.00 o
  10  -3   2         21.26         20.19         7.32 o
 -12  -2   2          1.57          1.40         7.21 o
 -11  -2   2          2.95          4.08         5.46 o
 -10  -2   2          3.87          2.38         3.95 o
  -9  -2   2          1.35          2.13         3.09 o
  -8  -2   2         60.54         54.82         3.44 o
  -7  -2   2         19.68         16.65         2.38 o
  -6  -2   2         39.43         43.16         2.47 o
  -5  -2   2          0.07         -0.94         1.43 o
  -4  -2   2        933.15        867.16        21.60 o
  -3  -2   2          9.70          8.68         1.11 o
  -2  -2   2        294.47        214.98         5.45 o
  -1  -2   2       1997.48       2189.10        35.26 o
   0  -2   2         27.19         28.72         1.38 o
   1  -2   2         33.02         17.14         1.39 o
   2  -2   2          2.64          4.22         1.40 o
   3  -2   2        177.16        186.81         4.73 o
   4  -2   2        116.03        119.18         5.21 o
   5  -2   2       1251.38       1283.00        22.47 o
   6  -2   2        248.09        270.97         7.68 o
   7  -2   2          0.10         -0.26         4.44 o
   8  -2   2          6.37          7.51         6.28 o
   9  -2   2        245.46        297.90        11.62 o
  10  -2   2          0.02         -6.00         6.00 o
 -12  -1   2         33.99         15.78         7.86 o
 -11  -1   2         43.39         43.54         5.94 o
 -10  -1   2        114.04        106.59         6.46 o
  -9  -1   2         27.48         27.98         4.09 o
  -8  -1   2        177.11        168.61         5.99 o
  -7  -1   2          2.64          3.96         2.31 o
  -6  -1   2         25.68         31.17         2.34 o
  -5  -1   2        200.87        229.51         5.31 o
  -4  -1   2        514.21        477.88         8.99 o
  -3  -1   2       3211.15       3146.49        50.39 o
  -2  -1   2       1190.69       1123.08        20.77 o
  -1  -1   2        598.51        539.50        11.96 o
   0  -1   2       2404.91       2475.91        74.58 o
   1  -1   2         50.46         15.85         1.13 o
   2  -1   2          5.23          9.99         1.18 o
   3  -1   2         29.03         25.92         1.84 o
   4  -1   2         71.36         91.57         3.48 o
   5  -1   2        205.47        189.95         5.40 o
   6  -1   2         11.32         10.21         2.56 o
   7  -1   2          2.00         -6.41         6.71 o
   8  -1   2        146.08        167.35         7.23 o
   9  -1   2         64.34         76.77        10.36 o
  10  -1   2        268.54        282.45        11.48 o
  11  -1   2         37.71         40.21         7.65 o
 -11   0   2         38.13         44.32        10.09 o
 -10   0   2         57.67         71.51         7.06 o
  -9   0   2        316.94        320.40        10.49 o
  -8   0   2         70.45         65.61         4.23 o
  -7   0   2       1510.82       1508.39        26.41 o
  -6   0   2        143.87        108.94         4.09 o
  -5   0   2          5.69          7.12         1.64 o
  -4   0   2       1041.13       1077.14        22.15 o
  -3   0   2          0.19          2.13         1.06 o
  -2   0   2       9216.12       9481.13       182.27 o
  -1   0   2       1888.51       1708.82        30.05 o
   0   0   2        907.03        841.56        22.51 o
   1   0   2       3039.33       2887.83        54.64 o
   2   0   2       1049.76        973.39        18.83 o
   3   0   2       1522.86       1495.96        24.54 o
   4   0   2       2415.02       2420.67        41.04 o
   5   0   2        177.36        150.00         4.49 o
   6   0   2          3.80          2.66         1.98 o
   7   0   2         39.70         33.28         3.14 o
   8   0   2         74.30         76.72         4.71 o
   9   0   2         44.12         48.01         5.07 o
  10   0   2         88.22         84.61         7.24 o
  11   0   2         11.14         10.33         6.61 o
 -11   1   2          4.37         13.17        11.84 o
 -10   1   2         99.73         98.14         7.22 o
  -9   1   2         47.21         52.98         5.01 o
  -8   1   2         19.87         20.32         3.65 o
  -7   1   2          1.10          6.82         3.70 o
  -6   1   2         95.40         91.82         4.66 o
  -5   1   2          3.16          5.37         2.06 o
  -4   1   2          9.25          8.35         1.76 o
  -3   1   2         34.37          9.10         1.41 o
  -2   1   2          7.56          6.11         1.02 o
  -1   1   2       1625.28       1609.61        29.71 o
   0   1   2       2323.21       2614.43        41.65 o
   1   1   2        528.12        592.26         9.82 o
   2   1   2        271.09        255.29         4.69 o
   3   1   2         58.48         81.56         2.52 o
   4   1   2       2413.96       2253.06        38.92 o
   5   1   2          0.12         -0.43         1.28 o
   6   1   2         15.37         13.76         2.05 o
   7   1   2         40.06         43.13         3.22 o
   8   1   2         10.28         11.99         4.25 o
   9   1   2         12.93         16.90         3.90 o
  10   1   2          0.14          2.55         4.38 o
  11   1   2        182.46        199.01        10.43 o
  12   1   2          9.67          1.32         8.82 o
 -11   2   2        159.05        208.67        14.83 o
 -10   2   2         20.40         24.08         5.89 o
  -9   2   2         56.28         59.60         5.67 o
  -8   2   2        142.96        179.33         7.32 o
  -7   2   2        247.64        222.31         7.34 o
  -6   2   2        117.64        136.72         5.28 o
  -5   2   2       1134.58       1122.39        19.91 o
  -4   2   2        149.37        123.39         5.37 o
  -3   2   2         90.18         84.84         3.41 o
  -2   2   2         75.75         64.43         2.50 o
  -1   2   2      26749.34      28431.37       450.90 o
   0   2   2       1687.65       1995.82        32.17 o
   1   2   2      19985.41      21223.00       337.13 o
   2   2   2       2402.45       2568.95        41.26 o
   3   2   2      22795.77      23187.90       367.55 o
   4   2   2        463.22        445.87         8.18 o
   5   2   2        322.33        356.25         7.57 o
   6   2   2        112.11         98.77         3.74 o
   7   2   2        483.27        485.62        12.30 o
   8   2   2         95.59         95.36         5.30 o
   9   2   2          0.36         -1.43         3.57 o
  10   2   2        298.24        300.34        12.63 o
  11   2   2         18.22         16.95         7.15 o
  12   2   2        118.71        114.64        13.98 o
 -10   3   2         73.64         75.88         7.93 o
  -9   3   2         18.07         14.22         5.75 o
  -8   3   2        280.70        263.27        10.12 o
  -7   3   2        963.25        944.66        18.99 o
  -6   3   2        171.48        156.78         6.28 o
  -5   3   2        759.71        682.94        13.63 o
  -4   3   2       1179.68       1231.83        22.89 o
  -3   3   2          3.56          2.62         2.05 o
  -2   3   2       4991.97       5276.77        85.25 o
  -1   3   2       4363.79       4653.40        85.10 o
   0   3   2       2454.09       2853.09        45.82 o
   1   3   2         84.91         59.16         2.16 o
   2   3   2       5618.19       6561.36       104.43 o
   3   3   2       3793.42       3900.72        66.60 o
   4   3   2          1.42          2.64         3.56 o
   5   3   2        446.07        411.08         7.95 o
   6   3   2        466.54        505.68        10.82 o
   7   3   2         96.00         94.62         3.91 o
   8   3   2         21.48         21.71         2.82 o
   9   3   2        171.38        155.89         6.03 o
  10   3   2         14.62         20.19         4.46 o
  11   3   2          0.06         -4.30         5.13 o
  12   3   2         62.20         48.35         8.78 o
  -9   4   2          0.88          6.42         6.56 o
  -8   4   2          1.92          7.95         5.90 o
  -7   4   2          3.96          9.36         4.21 o
  -6   4   2        280.99        245.94         8.36 o
  -5   4   2        518.55        587.95        12.71 o
  -4   4   2         38.46         37.12         4.17 o
  -3   4   2        924.35        908.30        16.41 o
  -2   4   2        820.25        857.16        15.23 o
  -1   4   2       1678.14       1707.54        28.22 o
   0   4   2       1361.39       1519.46        25.03 o
   1   4   2         34.08         27.42         1.60 o
   2   4   2       1582.00       1700.69        27.99 o
   3   4   2        404.76        377.71         7.44 o
   4   4   2          0.01         -0.36         1.31 o
   5   4   2        127.31        120.32         4.76 o
   6   4   2       1756.03       1835.43        35.33 o
   7   4   2          0.02          1.32         2.67 o
   8   4   2          1.53          5.58         3.35 o
   9   4   2        586.41        511.76        14.31 o
  10   4   2        815.44        778.38        27.51 o
  11   4   2        318.42        313.01        22.27 o
  12   4   2         43.67         36.52         8.66 o
  -9   5   2         19.59          5.06         7.12 o
  -8   5   2         93.43         74.58        11.78 o
  -7   5   2        713.77        682.00        21.64 o
  -6   5   2         45.53         44.21         5.26 o
  -5   5   2        575.83        571.15        13.08 o
  -4   5   2        493.09        483.37        11.76 o
  -3   5   2          6.28         17.89         2.90 o
  -2   5   2        304.58        301.55         7.20 o
  -1   5   2        638.62        682.70        12.39 o
   0   5   2         91.10        101.83         4.82 o
   1   5   2         25.90         74.37        14.75 o
   2   5   2       4363.79       4656.80        74.79 o
   3   5   2       2622.91       2908.46        47.30 o
   4   5   2          6.25          4.49         2.01 o
   5   5   2        259.51        290.35         6.89 o
   6   5   2        523.28        487.78        12.61 o
   7   5   2        496.63        449.94        11.62 o
   8   5   2          7.61          8.05         3.86 o
   9   5   2        324.86        364.93        11.93 o
  10   5   2        435.07        391.92        18.76 o
  11   5   2         26.24         20.47         9.93 o
  12   5   2         46.37         53.36        15.09 o
  -8   6   2         29.38         18.64        12.25 o
  -7   6   2         91.58        103.74        10.23 o
  -6   6   2          0.58          0.53         5.50 o
  -5   6   2        112.16        107.06         6.10 o
  -4   6   2         26.96         27.40         4.04 o
  -3   6   2         26.30         17.48         3.57 o
  -2   6   2        268.28        275.64         7.04 o
  -1   6   2        250.22        252.22         8.77 o
   0   6   2       1471.94       1594.83        31.40 o
   1   6   2         14.53         16.95         3.43 o
   2   6   2       2644.49       2781.70        45.47 o
   3   6   2         71.30         78.30         3.71 o
   4   6   2        164.94        161.02         5.26 o
   5   6   2        176.34        191.78         5.71 o
   6   6   2       1222.01       1204.49        24.65 o
   7   6   2        157.07        166.01         7.34 o
   8   6   2        807.08        811.45        18.86 o
   9   6   2        309.02        342.27        11.87 o
  10   6   2        123.98        112.25        13.55 o
  11   6   2          3.71          6.43         8.16 o
  12   6   2          2.31         -6.31         9.22 o
  -7   7   2         36.15         26.51         8.48 o
  -6   7   2         70.46         82.72        13.94 o
  -5   7   2         11.49         -1.19         6.14 o
  -4   7   2        318.77        341.82        10.44 o
  -3   7   2          2.21         21.36         3.78 o
  -2   7   2       1478.76       1431.75        30.01 o
  -1   7   2         72.04         71.77         5.19 o
   0   7   2        634.87        667.35        15.75 o
   1   7   2        830.51        868.93        18.98 o
   2   7   2         25.94         27.51         3.23 o
   3   7   2         15.24         18.57         3.04 o
   4   7   2         71.92         79.76         3.88 o
   5   7   2         77.88         81.24         4.15 o
   6   7   2        163.30        149.65         5.51 o
   7   7   2        296.57        303.53        10.14 o
   8   7   2         30.81         23.40         5.04 o
   9   7   2         98.89        104.48        10.35 o
  10   7   2        170.85        119.18        16.85 o
  11   7   2         43.62         52.58         8.75 o
  12   7   2        103.16         79.17        10.58 o
  -6   8   2         57.33         67.45        11.77 o
  -5   8   2        139.15        120.38        17.52 o
  -4   8   2        762.37        762.25        20.70 o
  -3   8   2         11.53          7.31         4.32 o
  -2   8   2        230.18        216.01        11.24 o
  -1   8   2       1135.28       1134.51        25.21 o
   0   8   2          5.86          8.60         4.51 o
   1   8   2        170.72        190.20         8.05 o
   2   8   2         42.43         39.18         4.75 o
   3   8   2          9.90          5.80         3.31 o
   4   8   2        431.74        440.59        10.26 o
   5   8   2        523.10        605.13        12.79 o
   6   8   2        176.43        209.14         6.82 o
   7   8   2         95.45         83.09         5.18 o
   8   8   2         47.99         55.45         7.16 o
   9   8   2         20.06         27.12         7.07 o
  10   8   2        197.16        189.61        19.26 o
  11   8   2         70.89         80.19        15.21 o
  12   8   2         30.98         54.07         9.80 o
  -5   9   2         39.82         42.61        11.22 o
  -4   9   2        229.18        252.42        21.84 o
  -3   9   2         49.88         71.33        15.65 o
  -2   9   2          8.95         10.66        14.45 o
  -1   9   2         13.24         13.58         6.77 o
   0   9   2        155.28        147.05         9.78 o
   1   9   2        582.65        596.14        21.12 o
   2   9   2        354.59        404.16        12.85 o
   3   9   2        231.62        253.58         7.17 o
   4   9   2        171.11        170.96         6.83 o
   5   9   2          1.24          3.43         3.85 o
   6   9   2         13.39         11.02         4.17 o
   7   9   2        727.17        739.15        19.44 o
   8   9   2         51.00         45.69         7.02 o
   9   9   2          1.91          6.96        10.08 o
  10   9   2         28.46         30.17         9.46 o
  11   9   2         29.68         29.86         9.58 o
  12   9   2        176.45        215.46        15.13 o
  -4  10   2         13.53         41.04        16.27 o
  -3  10   2          6.73          2.26         9.50 o
  -2  10   2        129.93        112.26        14.89 o
  -1  10   2         12.08         -5.45        11.14 o
   0  10   2        225.50        204.47        15.21 o
   1  10   2         31.00         20.44         7.06 o
   2  10   2          0.73          3.87         6.16 o
   3  10   2         82.78         72.57         8.05 o
   4  10   2          0.09          2.07         3.87 o
   5  10   2        330.61        313.99        13.08 o
   6  10   2        958.31        932.53        26.66 o
   7  10   2        470.45        422.53        16.35 o
   8  10   2        704.32        701.78        26.22 o
   9  10   2         75.37         71.49         9.38 o
  10  10   2         86.45         98.90        23.63 o
  11  10   2          0.08          3.14         9.92 o
  -2  11   2          1.94          2.99        10.51 o
  -1  11   2         21.37         32.67         9.96 o
   0  11   2        707.36        722.49        27.25 o
   1  11   2          0.30          3.61        14.75 o
   2  11   2        230.69        238.04        19.26 o
   3  11   2         61.90         71.18        12.51 o
   4  11   2        501.49        441.78        30.23 o
   5  11   2          0.01          1.76        11.51 o
   6  11   2         20.99         25.55         7.50 o
   7  11   2        177.54        165.94        10.55 o
   8  11   2         12.65         -6.22         6.45 o
   9  11   2         81.40         85.23        10.61 o
  10  11   2          5.12         17.93        11.14 o
  11  11   2         13.70         19.57        20.29 o
  -1  12   2         74.30         69.96        21.95 o
   0  12   2          0.32         -7.90        10.77 o
   1  12   2        134.51        148.85        13.49 o
   2  12   2        188.01        191.91        13.90 o
   3  12   2         10.04          4.48        17.31 o
   4  12   2        131.31        125.87        11.40 o
   5  12   2         10.64         10.58         6.41 o
   6  12   2        444.49        443.41        26.28 o
   7  12   2        131.45        142.92        18.21 o
   8  12   2         25.04         21.89        13.12 o
   9  12   2         21.45         11.54        10.00 o
  10  12   2          1.32        -12.31        12.58 o
   2  13   2          1.99         -1.16        11.29 o
   3  13   2          4.96          7.37        10.48 o
   4  13   2          1.99         18.25        10.64 o
   5  13   2          4.04         17.99        11.85 o
   6  13   2        685.59        706.70        66.55 o
   7  13   2         24.91         14.94        10.61 o
   8  13   2        139.86        157.91        17.55 o
  -6 -12   3          3.72         22.49        12.28 o
  -5 -12   3         44.45         29.04        12.60 o
  -4 -12   3          7.89          3.77        12.22 o
  -9 -11   3         82.74        115.23        14.12 o
  -8 -11   3         16.39         16.42         9.42 o
  -7 -11   3          0.41          2.00         9.03 o
  -6 -11   3         75.44         65.52        10.23 o
  -5 -11   3         98.10        111.07        18.60 o
  -4 -11   3         67.96         83.44        14.29 o
  -3 -11   3         45.45         25.27        13.75 o
  -2 -11   3          2.86         -0.03        16.85 o
  -1 -11   3          1.24        -12.81        15.23 o
   0 -11   3        106.90         76.02        18.56 o
 -10 -10   3          3.85         -6.92        12.63 o
  -9 -10   3          7.99          0.60         8.99 o
  -8 -10   3         36.59         29.35         8.71 o
  -7 -10   3          4.06          5.92        10.64 o
  -6 -10   3         77.68         76.55         9.03 o
  -5 -10   3        199.39        193.21        10.72 o
  -4 -10   3         42.14         42.95         6.96 o
  -3 -10   3        166.69        150.74         9.00 o
  -2 -10   3         11.44          6.03         6.14 o
  -1 -10   3          6.89         12.44         8.58 o
   0 -10   3         72.66         89.01        11.23 o
   1 -10   3        146.59        133.11        13.89 o
   2 -10   3         43.86         56.09        11.85 o
 -11  -9   3         33.63         36.58        11.54 o
 -10  -9   3         55.96         57.99        10.90 o
  -9  -9   3         15.73         16.46         8.46 o
  -8  -9   3          0.10         10.02         6.59 o
  -7  -9   3          0.02          5.10         8.58 o
  -6  -9   3        378.34        386.88        13.05 o
  -5  -9   3        143.07        147.78         7.84 o
  -4  -9   3        876.42        944.76        20.00 o
  -3  -9   3        173.87        178.51         8.14 o
  -2  -9   3        505.61        530.78        15.51 o
  -1  -9   3         63.59         66.73         9.14 o
   0  -9   3        122.68        117.77         7.28 o
   1  -9   3         90.55         80.46        14.81 o
   2  -9   3         31.76         32.82         6.45 o
   3  -9   3         98.50         59.98        12.08 o
   4  -9   3          0.38        -12.45        12.45 o
 -11  -8   3         75.60         63.59        13.73 o
 -10  -8   3         36.39         25.01         7.78 o
  -9  -8   3         55.21         36.95         9.90 o
  -8  -8   3         39.13         29.51         6.41 o
  -7  -8   3         34.72         35.50         5.15 o
  -6  -8   3       1080.88       1049.44        26.82 o
  -5  -8   3         93.66         97.13         5.59 o
  -4  -8   3        735.42        771.22        15.69 o
  -3  -8   3         21.27         19.23         4.18 o
  -2  -8   3         47.20         63.01         4.79 o
  -1  -8   3         15.61         12.48         4.08 o
   0  -8   3        195.79        200.11         8.80 o
   1  -8   3        558.82        512.11        15.02 o
   2  -8   3        196.30        201.78        16.57 o
   3  -8   3          1.37         -3.24         5.35 o
   4  -8   3         31.27         34.71         6.36 o
   5  -8   3          0.83        -10.15        10.15 o
 -12  -7   3         62.52         55.50        14.03 o
 -11  -7   3        555.61        552.58        38.87 o
 -10  -7   3         69.39         92.61        18.57 o
  -9  -7   3        175.85        192.01         9.81 o
  -8  -7   3        168.74        153.59         7.41 o
  -7  -7   3        127.60        111.89         6.12 o
  -6  -7   3       1220.09       1207.54        21.99 o
  -5  -7   3        358.58        361.42         9.36 o
  -4  -7   3        852.06        883.25        16.75 o
  -3  -7   3        478.13        505.07        11.01 o
  -2  -7   3         45.94         47.10         3.91 o
  -1  -7   3          0.76          3.25         3.25 o
   0  -7   3         45.97         41.25         3.87 o
   1  -7   3        398.57        381.58        11.72 o
   2  -7   3        308.14        291.00        14.94 o
   3  -7   3        450.66        453.69        14.35 o
   4  -7   3         26.06         20.32         5.61 o
   5  -7   3          3.57          4.30         5.78 o
   6  -7   3        101.08        125.06        11.61 o
 -12  -6   3         76.14         86.98        13.88 o
 -11  -6   3         81.50         86.90         9.46 o
 -10  -6   3         47.77         50.73         7.52 o
  -9  -6   3        383.01        365.40        12.77 o
  -8  -6   3         23.18         24.71         4.11 o
  -7  -6   3          0.99          6.36         3.16 o
  -6  -6   3       1343.34       1332.51        23.55 o
  -5  -6   3         25.68         31.47         3.30 o
  -4  -6   3         10.30         13.07         2.93 o
  -3  -6   3        265.32        281.48         7.31 o
  -2  -6   3         51.70         62.23         3.54 o
  -1  -6   3         83.46         74.25         3.75 o
   0  -6   3        190.40        173.60         5.72 o
   1  -6   3        159.49        166.32         6.95 o
   2  -6   3          9.54         14.29         3.09 o
   3  -6   3         24.16         14.29         4.32 o
   4  -6   3          4.21          3.15         4.25 o
   5  -6   3         38.48         42.74         5.82 o
   6  -6   3          1.25         -9.79         9.79 o
   7  -6   3          1.37         -5.96         5.96 o
 -12  -5   3         26.47         36.27        11.95 o
 -11  -5   3         39.99         30.31         5.75 o
 -10  -5   3       1170.49       1139.42        28.23 o
  -9  -5   3         71.57         86.27         6.12 o
  -8  -5   3       1170.63       1163.10        22.28 o
  -7  -5   3         19.96         24.81         2.99 o
  -6  -5   3          2.23          8.18         2.43 o
  -5  -5   3        558.52        582.79        11.42 o
  -4  -5   3          7.70          5.88         3.01 o
  -3  -5   3        239.24        241.28         8.25 o
  -2  -5   3       1898.76       2372.92        39.16 o
  -1  -5   3        311.72        286.51         7.35 o
   0  -5   3       1043.60       1106.11        19.23 o
   1  -5   3        299.43        282.30         7.03 o
   2  -5   3          5.06          6.76         2.58 o
   3  -5   3        312.87        292.67         8.43 o
   4  -5   3          0.30          2.50         3.47 o
   5  -5   3        427.66        420.75        12.41 o
   6  -5   3          0.08         10.70         7.91 o
   7  -5   3        161.74        186.96        14.22 o
   8  -5   3          0.15         -6.62         6.62 o
 -12  -4   3         56.84         67.92        15.51 o
 -11  -4   3         75.73         80.73        10.56 o
 -10  -4   3         65.01         76.21         5.63 o
  -9  -4   3        803.80        728.92        25.96 o
  -8  -4   3         26.87         30.22         3.30 o
  -7  -4   3        227.65        255.29         6.79 o
  -6  -4   3        404.02        388.70         8.45 o
  -5  -4   3        133.50        111.19         3.99 o
  -4  -4   3        168.46        208.19         5.29 o
  -3  -4   3        680.36        695.31        12.48 o
  -2  -4   3         69.77         62.34         2.77 o
  -1  -4   3        156.18        190.95         4.83 o
   0  -4   3          4.86          7.06         1.82 o
   1  -4   3          9.67         11.77         1.88 o
   2  -4   3         12.68         11.62         2.14 o
   3  -4   3          4.76          4.62         2.90 o
   4  -4   3         49.15         54.68         3.71 o
   5  -4   3        274.22        286.23         9.19 o
   6  -4   3        189.32        202.16        10.62 o
   7  -4   3          0.14         -4.61         5.26 o
   8  -4   3         31.50         34.57         6.08 o
   9  -4   3         70.62         76.85        11.59 o
 -12  -3   3          6.76         -7.54         7.54 o
 -11  -3   3        111.64        102.99         6.19 o
 -10  -3   3         13.82         10.89         5.08 o
  -9  -3   3        581.80        560.44        14.94 o
  -8  -3   3        161.35        167.94         5.76 o
  -7  -3   3          0.48          3.95         2.64 o
  -6  -3   3         56.24         37.17         2.50 o
  -5  -3   3        511.21        509.62         9.75 o
  -4  -3   3        421.25        417.04         8.70 o
  -3  -3   3       1038.89        991.40        16.82 o
  -2  -3   3       7739.97       8640.12       137.57 o
  -1  -3   3        307.06        350.76         6.74 o
   0  -3   3        192.51        200.87         4.61 o
   1  -3   3        425.29        415.29         8.00 o
   2  -3   3         24.82         20.31         2.15 o
   3  -3   3          0.11          3.31         2.02 o
   4  -3   3        542.74        513.60        10.63 o
   5  -3   3          2.67          4.17         2.58 o
   6  -3   3         20.22         21.59         4.03 o
   7  -3   3        453.79        503.01        19.91 o
   8  -3   3        243.91        286.24        23.75 o
   9  -3   3         22.57         36.70         6.52 o
 -12  -2   3          1.96          1.50         7.23 o
 -11  -2   3          0.34          2.72         4.60 o
 -10  -2   3        309.09        318.32        10.92 o
  -9  -2   3         30.97         39.57         4.09 o
  -8  -2   3          3.21          4.30         4.74 o
  -7  -2   3        191.16        158.27         5.13 o
  -6  -2   3         17.82         20.70         2.14 o
  -5  -2   3         33.34         34.73         2.02 o
  -4  -2   3       1175.20       1123.08        20.99 o
  -3  -2   3        335.64        381.09        10.56 o
  -2  -2   3        104.93         85.33         3.44 o
  -1  -2   3        351.60        385.27         7.02 o
   0  -2   3       1070.77       1011.32        20.08 o
   1  -2   3          0.17         -0.06         1.08 o
   2  -2   3        393.68        370.71         7.21 o
   3  -2   3        284.94        269.01         6.11 o
   4  -2   3        388.05        384.51         8.13 o
   5  -2   3        202.81        183.04         5.79 o
   6  -2   3         45.98         44.67         3.31 o
   7  -2   3        153.24        154.83         6.50 o
   8  -2   3        373.93        365.62        11.50 o
   9  -2   3        111.81        116.94         9.38 o
  10  -2   3         81.09         87.90         8.21 o
 -12  -1   3        108.38        125.14        10.20 o
 -11  -1   3         21.80         36.77         5.90 o
 -10  -1   3        448.62        420.97        14.86 o
  -9  -1   3         91.24         83.38         5.61 o
  -8  -1   3         75.20         60.33         4.03 o
  -7  -1   3         45.56         48.15         3.22 o
  -6  -1   3        107.94         97.76         3.89 o
  -5  -1   3        158.74        159.14         4.31 o
  -4  -1   3        385.20        364.42         7.03 o
  -3  -1   3       2137.09       2050.37        33.24 o
  -2  -1   3        155.18        115.90         3.10 o
  -1  -1   3       1342.03       1319.18        25.78 o
   0  -1   3        179.99        178.97         5.15 o
   1  -1   3         96.03        109.95         2.53 o
   2  -1   3          8.66         14.03         1.18 o
   3  -1   3        208.74        162.96         4.05 o
   4  -1   3          2.13          1.28         1.80 o
   5  -1   3        311.36        295.43         9.10 o
   6  -1   3        110.07        131.67         5.25 o
   7  -1   3         80.08         83.95         4.69 o
   8  -1   3        716.37        688.65        26.75 o
   9  -1   3          0.02          1.59         5.20 o
  10  -1   3         37.32         38.66         6.20 o
  11  -1   3          8.98          3.70         9.99 o
 -11   0   3         54.85         54.19         6.94 o
 -10   0   3        246.14        267.24        12.47 o
  -9   0   3         95.02        110.74         6.16 o
  -8   0   3       1957.70       2036.81        35.33 o
  -7   0   3         25.89         31.67         2.96 o
  -6   0   3       1267.44       1261.58        21.98 o
  -5   0   3        861.23        830.24        14.83 o
  -4   0   3        759.61        686.05        12.14 o
  -3   0   3          5.20         40.79         2.15 o
  -2   0   3        278.93        176.25         3.78 o
  -1   0   3       1943.11       1944.56        33.27 o
   0   0   3         93.89         64.48         1.74 o
   1   0   3        484.33        491.35        11.00 o
   2   0   3          3.31          6.70         0.82 o
   3   0   3        422.00        438.61         7.98 o
   4   0   3         21.72         15.31         1.65 o
   5   0   3          7.34          9.86         2.34 o
   6   0   3          0.59          8.84         2.41 o
   7   0   3         40.42         45.30         3.57 o
   8   0   3         66.29         66.71         4.46 o
   9   0   3        568.84        553.35        19.58 o
  10   0   3        464.38        504.67        27.11 o
  11   0   3         70.55         76.11         8.24 o
 -11   1   3          1.68          3.27         6.67 o
 -10   1   3          0.07         12.37         6.23 o
  -9   1   3        224.56        201.24         9.06 o
  -8   1   3          9.35          3.05         4.48 o
  -7   1   3        425.73        399.27         9.93 o
  -6   1   3         30.62         33.06         3.29 o
  -5   1   3        570.26        584.21        12.19 o
  -4   1   3        500.97        506.85        11.06 o
  -3   1   3        537.66        477.01         9.50 o
  -2   1   3        881.84        777.91        13.14 o
  -1   1   3         17.69         16.59         1.18 o
   0   1   3        274.95        411.48         7.05 o
   1   1   3       6626.10       6872.99       109.10 o
   2   1   3        176.79        221.92         4.26 o
   3   1   3        179.59        173.08         3.81 o
   4   1   3        121.63        141.50         3.69 o
   5   1   3        324.36        256.87         5.78 o
   6   1   3          6.81          9.11         2.01 o
   7   1   3         21.87         11.93         2.65 o
   8   1   3          6.84          8.39         3.01 o
   9   1   3          2.28          6.43         4.11 o
  10   1   3         84.76         76.76         6.80 o
  11   1   3         62.28         67.12         7.41 o
 -11   2   3         22.36         26.81         8.29 o
 -10   2   3          0.13          4.86         5.39 o
  -9   2   3        103.62        101.18         7.53 o
  -8   2   3         24.56         17.22         4.31 o
  -7   2   3          0.24         -0.83         2.99 o
  -6   2   3       1001.13       1006.82        18.69 o
  -5   2   3        230.37        244.08         6.56 o
  -4   2   3          0.96          1.16         1.71 o
  -3   2   3        496.81        517.88         9.68 o
  -2   2   3        787.07        791.91        13.55 o
  -1   2   3       3615.49       3780.27        64.21 o
   0   2   3       2392.72       2447.25        39.22 o
   1   2   3       3245.91       3659.40        58.42 o
   2   2   3         91.78         78.36         2.28 o
   3   2   3        235.91        313.05         5.94 o
   4   2   3         78.64         64.80         2.44 o
   5   2   3          3.31          8.37         1.70 o
   6   2   3        103.28        106.86         3.84 o
   7   2   3          8.20         15.67         2.52 o
   8   2   3         55.52         60.45         4.34 o
   9   2   3          3.87          3.90         3.79 o
  10   2   3         26.33         10.73         6.21 o
  11   2   3         87.90         91.03         7.70 o
  12   2   3        252.79        231.11        29.93 o
 -10   3   3         35.09         18.39        10.31 o
  -9   3   3          9.22         15.18         5.46 o
  -8   3   3          0.55         -5.59         5.59 o
  -7   3   3         83.51         70.46         4.92 o
  -6   3   3         34.03         33.99         3.63 o
  -5   3   3         45.17         38.52         3.42 o
  -4   3   3        176.91        167.89         5.52 o
  -3   3   3          2.55          0.86         2.09 o
  -2   3   3       1632.19       1848.97        53.39 o
  -1   3   3       1196.86       1262.31        20.95 o
   0   3   3       7387.49       7758.78       123.32 o
   1   3   3        135.34        147.70         3.79 o
   2   3   3       1992.43       2238.70        38.73 o
   3   3   3        459.54        395.04         8.05 o
   4   3   3       1345.58       1302.82        24.93 o
   5   3   3       1471.73       1581.86        26.44 o
   6   3   3        181.53        192.10         5.08 o
   7   3   3          8.95         12.15         2.24 o
   8   3   3        118.24        123.55         5.50 o
   9   3   3        214.60        218.03         7.41 o
  10   3   3         40.24         28.69         6.40 o
  11   3   3         75.86         80.63         8.19 o
  12   3   3        142.80        131.78        16.68 o
  -9   4   3        115.92        132.36         9.08 o
  -8   4   3        120.57        102.59         6.97 o
  -7   4   3        113.71        102.29         6.26 o
  -6   4   3        438.90        391.29        10.71 o
  -5   4   3        511.77        502.95        11.53 o
  -4   4   3        656.54        629.38        12.66 o
  -3   4   3        298.21        301.44         7.30 o
  -2   4   3       1179.02       1195.75        21.83 o
  -1   4   3        360.73        397.87         7.78 o
   0   4   3       1209.13       1192.35        19.96 o
   1   4   3       5498.67       5773.51        92.25 o
   2   4   3       1572.71       1764.77        29.01 o
   3   4   3       3409.98       3805.09        61.30 o
   4   4   3        684.03        702.51        13.20 o
   5   4   3        985.07       1051.67        18.15 o
   6   4   3        640.35        628.06        11.80 o
   7   4   3        214.60        234.55         6.52 o
   8   4   3          3.71          3.30         3.81 o
   9   4   3        286.33        256.77         7.44 o
  10   4   3        254.05        255.40        10.55 o
  11   4   3         82.31         80.97         7.95 o
  12   4   3        116.31        102.15        10.34 o
  -9   5   3          8.57         -0.45         7.32 o
  -8   5   3          7.66         -1.38         5.70 o
  -7   5   3          4.86          0.42         6.69 o
  -6   5   3        384.98        385.28        12.10 o
  -5   5   3        234.17        249.02         8.96 o
  -4   5   3         32.10         32.51         4.34 o
  -3   5   3       1510.98       1508.46        26.06 o
  -2   5   3       2311.41       2287.25        37.94 o
  -1   5   3        135.49        131.87         4.34 o
   0   5   3        276.04        267.19         5.99 o
   1   5   3       1215.42       1301.47        26.68 o
   2   5   3        333.28        367.19         7.88 o
   3   5   3       1723.23       1972.90        34.65 o
   4   5   3        106.86        136.34         4.71 o
   5   5   3       2370.59       2604.01        45.43 o
   6   5   3         96.53        108.00         5.37 o
   7   5   3        971.06        881.68        19.19 o
   8   5   3        578.11        520.44        13.51 o
   9   5   3          6.83          2.70         4.35 o
  10   5   3        186.00        180.58        10.47 o
  11   5   3         61.73         31.30        11.44 o
  12   5   3         57.11         57.97         9.38 o
  -8   6   3        105.06        104.97         8.87 o
  -7   6   3         14.01          6.07         8.34 o
  -6   6   3         55.78         47.93         6.11 o
  -5   6   3          9.69         12.46         5.73 o
  -4   6   3         72.71         72.20         4.77 o
  -3   6   3        871.20        946.28        17.81 o
  -2   6   3         31.83         39.72         3.18 o
  -1   6   3       1955.46       2076.17        37.19 o
   0   6   3        114.54        132.39         5.79 o
   1   6   3       3456.69       3801.62        61.52 o
   2   6   3        325.73        352.46         7.76 o
   3   6   3         39.28         41.59         2.88 o
   4   6   3       1154.73       1277.87        22.11 o
   5   6   3        443.94        485.56        10.02 o
   6   6   3        175.21        212.84         6.11 o
   7   6   3         45.79         48.47         4.41 o
   8   6   3         24.85         15.60         5.80 o
   9   6   3         96.29         97.94         6.85 o
  10   6   3        490.27        375.69        37.32 o
  11   6   3          1.69         -4.50        13.91 o
  12   6   3        278.00        259.68        16.57 o
  -7   7   3         63.21         81.94         9.19 o
  -6   7   3          5.32          4.67         7.80 o
  -5   7   3         11.90          5.82         5.33 o
  -4   7   3          1.59         15.37         6.15 o
  -3   7   3          7.98         14.47         5.32 o
  -2   7   3         21.61         24.93         2.97 o
  -1   7   3       1375.99       1374.02        28.45 o
   0   7   3        300.80        318.08         9.84 o
   1   7   3       1602.75       1635.37        40.52 o
   2   7   3       1367.71       1548.85        26.42 o
   3   7   3         48.46         39.22         3.05 o
   4   7   3         22.73         17.97         2.87 o
   5   7   3          1.54         -1.03         2.45 o
   6   7   3        459.43        442.76        10.02 o
   7   7   3        139.16        145.34         7.24 o
   8   7   3        103.63         96.95         6.33 o
   9   7   3        404.21        385.89        16.32 o
  10   7   3        131.14        139.65        15.35 o
  11   7   3          1.19          8.91         7.69 o
  12   7   3        104.99        108.56        11.25 o
  -6   8   3          2.46          2.80         9.63 o
  -5   8   3        177.03        167.02        11.90 o
  -4   8   3        117.61        102.37        11.28 o
  -3   8   3         80.16         63.52         4.18 o
  -2   8   3          1.40         11.28         7.78 o
  -1   8   3         45.62         54.94         5.91 o
   0   8   3       1201.72       1254.65        30.15 o
   1   8   3        395.22        422.55        12.45 o
   2   8   3       1358.26       1365.63        28.33 o
   3   8   3        541.31        577.10        12.08 o
   4   8   3        566.18        568.48        12.18 o
   5   8   3        519.76        563.42        12.25 o
   6   8   3         88.58         99.71         5.00 o
   7   8   3        340.51        343.36         8.82 o
   8   8   3          3.20          4.19         5.37 o
   9   8   3          5.53         -1.91         7.83 o
  10   8   3        111.88        126.71        16.25 o
  11   8   3        211.59        266.76        16.29 o
  12   8   3          5.51          4.47        13.84 o
  -5   9   3         68.69         82.10        11.89 o
  -4   9   3         11.83         15.79         8.94 o
  -3   9   3        146.00        166.43        20.77 o
  -2   9   3          1.98          3.18         8.03 o
  -1   9   3          9.45         16.91         6.48 o
   0   9   3        771.42        778.98        19.79 o
   1   9   3        230.02        218.71         9.41 o
   2   9   3         39.47         41.26         5.34 o
   3   9   3         40.46         45.74         3.95 o
   4   9   3        158.99        165.91         6.53 o
   5   9   3         54.91         65.77         4.74 o
   6   9   3        104.99        106.88         5.70 o
   7   9   3        424.22        406.18        12.54 o
   8   9   3         44.56         38.00         7.00 o
   9   9   3        144.26        142.08        18.96 o
  10   9   3         17.90          9.08        10.99 o
  11   9   3        497.78        518.22        33.12 o
  12   9   3         20.04         52.50        12.87 o
  -4  10   3         27.14         26.14        11.19 o
  -3  10   3         36.61         41.07        10.00 o
  -2  10   3        102.66         67.74        13.09 o
  -1  10   3          8.19        -12.34        12.34 o
   0  10   3        193.58        185.63        27.04 o
   1  10   3        329.09        345.06        26.28 o
   2  10   3        487.75        512.72        18.84 o
   3  10   3          3.43         -4.29         6.86 o
   4  10   3         26.37         29.15         4.51 o
   5  10   3        551.87        523.37        17.85 o
   6  10   3         31.67         35.20        10.35 o
   7  10   3        763.56        715.20        26.24 o
   8  10   3        102.42        114.50         8.23 o
   9  10   3        298.24        295.96        16.19 o
  10  10   3         25.74         34.22        10.49 o
  11  10   3         86.13         99.51        15.84 o
  -3  11   3        138.06        116.64        19.40 o
  -2  11   3         18.23          7.91        10.40 o
  -1  11   3        437.71        438.00        21.43 o
   0  11   3        110.09        133.07        11.78 o
   1  11   3         78.95         85.47        16.55 o
   2  11   3          1.74          9.88        12.04 o
   3  11   3        145.37        172.24        14.25 o
   4  11   3         44.59         36.98         9.79 o
   5  11   3         18.53         12.64         6.95 o
   6  11   3        185.14        168.61        11.32 o
   7  11   3        967.03        926.76        27.92 o
   8  11   3         30.85         18.71         6.07 o
   9  11   3        108.29        113.38        11.28 o
  10  11   3        139.95        138.26        15.08 o
  11  11   3         14.65         -1.96        10.76 o
  -1  12   3          4.10          9.34        11.38 o
   0  12   3         51.99         61.15        13.49 o
   1  12   3         62.78         59.09        10.94 o
   2  12   3         14.35          0.08        10.34 o
   3  12   3         10.26          2.93        10.05 o
   4  12   3        157.58        136.49        11.77 o
   5  12   3         48.78         46.07         8.86 o
   6  12   3         17.77          4.46         8.61 o
   7  12   3         34.26         14.91        11.56 o
   8  12   3        355.96        296.92        30.96 o
   9  12   3         74.64         83.37        10.86 o
  10  12   3         65.19        100.80        15.20 o
   2  13   3        104.50        102.61        13.07 o
   3  13   3          0.81         -5.63        10.26 o
   4  13   3        333.29        379.15        68.47 o
   5  13   3         91.76        110.29        23.80 o
   6  13   3          2.87          8.99         9.65 o
   7  13   3          0.26        -12.05        12.05 o
   8  13   3         20.48         -7.08        10.96 o
  -8 -11   4          0.13         -3.83        10.23 o
  -7 -11   4         31.17         12.16        11.42 o
  -6 -11   4          2.53          2.53         9.32 o
  -5 -11   4          0.00          9.80         9.25 o
  -4 -11   4        146.79        132.01        18.25 o
  -3 -11   4          4.08        -10.08        10.08 o
  -2 -11   4          2.09         12.02        22.42 o
  -1 -11   4          0.00        -13.23        17.91 o
  -9 -10   4          4.92         25.72         9.50 o
  -8 -10   4          3.84         -8.69         8.69 o
  -7 -10   4        111.01        125.56         9.30 o
  -6 -10   4         36.89         40.59         7.68 o
  -5 -10   4        230.55        207.16        12.85 o
  -4 -10   4          5.04         16.01         7.01 o
  -3 -10   4          5.43         19.19         7.68 o
  -2 -10   4        407.57        415.76        17.02 o
  -1 -10   4          0.86         -7.29         7.29 o
   0 -10   4          5.40         -3.58        11.98 o
   1 -10   4         72.27         60.61        12.00 o
 -10  -9   4         16.20         13.33        10.52 o
  -9  -9   4          3.14         10.02         9.19 o
  -8  -9   4        104.33        113.80         9.27 o
  -7  -9   4         21.90         19.43         8.64 o
  -6  -9   4          1.68         -7.13         7.13 o
  -5  -9   4        182.15        167.47         9.33 o
  -4  -9   4        149.50        146.64         8.65 o
  -3  -9   4        115.22        121.78         7.92 o
  -2  -9   4        173.07        174.66         9.28 o
  -1  -9   4       1023.27       1071.03        23.90 o
   0  -9   4         26.15         12.32         6.31 o
   1  -9   4         96.78        110.68         8.16 o
   2  -9   4        408.54        413.27        20.78 o
   3  -9   4          2.41        -12.67        12.67 o
 -11  -8   4          0.94         -5.41        11.79 o
 -10  -8   4          7.61         13.28        11.15 o
  -9  -8   4        152.44        154.17        11.38 o
  -8  -8   4        102.80        121.15         8.72 o
  -7  -8   4        100.40         95.43         6.73 o
  -6  -8   4         53.88         65.90         6.00 o
  -5  -8   4         78.85         65.24         5.46 o
  -4  -8   4         10.32         11.85         4.67 o
  -3  -8   4        475.24        510.14        13.53 o
  -2  -8   4         24.68         27.13         4.71 o
  -1  -8   4          0.07         -5.14         5.14 o
   0  -8   4        208.95        245.29        13.30 o
   1  -8   4          1.92          5.42         5.34 o
   2  -8   4         39.76         42.64         6.53 o
   3  -8   4         12.96         10.83         7.43 o
   4  -8   4          1.79          1.98         6.73 o
 -11  -7   4        105.68        114.68        21.64 o
 -10  -7   4         60.10         54.00        10.20 o
  -9  -7   4          6.56          7.03         5.36 o
  -8  -7   4        102.52        101.24         7.39 o
  -7  -7   4        419.00        403.91        11.56 o
  -6  -7   4         35.40         44.01         4.48 o
  -5  -7   4        612.44        599.81        12.94 o
  -4  -7   4        147.18        135.99         5.84 o
  -3  -7   4        332.58        368.07         9.48 o
  -2  -7   4        134.37        159.52         6.27 o
  -1  -7   4        392.30        400.10        10.06 o
   0  -7   4         57.81         64.05         4.75 o
   1  -7   4       1076.25       1102.43        25.32 o
   2  -7   4          0.00          5.12         6.78 o
   3  -7   4        107.06        103.13         7.91 o
   4  -7   4         10.61         14.68         5.36 o
   5  -7   4         16.59         19.64         6.40 o
   6  -7   4         58.32         57.26        10.80 o
 -12  -6   4         98.13        116.39        11.82 o
 -11  -6   4          0.73         -3.64        15.46 o
 -10  -6   4         35.99         39.79        11.77 o
  -9  -6   4         76.26         78.89         6.56 o
  -8  -6   4        108.43         99.24         5.83 o
  -7  -6   4        224.55        209.66         7.28 o
  -6  -6   4         54.84         55.48         4.00 o
  -5  -6   4        452.09        446.74        12.70 o
  -4  -6   4       1164.02       1151.13        23.23 o
  -3  -6   4         21.07         16.59         3.16 o
  -2  -6   4        192.09        207.11         6.57 o
  -1  -6   4         39.92         34.41         3.30 o
   0  -6   4        614.24        604.63        12.36 o
   1  -6   4          5.46          0.64         3.10 o
   2  -6   4         45.98         41.76         5.61 o
   3  -6   4          0.43         -5.24         5.24 o
   4  -6   4        415.98        381.44        20.33 o
   5  -6   4        244.95        239.92        12.47 o
   6  -6   4        237.97        232.90        14.29 o
   7  -6   4          3.80          1.73        10.37 o
 -12  -5   4         13.99         12.42         8.88 o
 -11  -5   4        121.76        117.14         7.36 o
 -10  -5   4          1.09          4.06         4.87 o
  -9  -5   4       1110.11       1066.07        26.31 o
  -8  -5   4       1488.50       1409.72        31.81 o
  -7  -5   4        163.54        143.82         5.87 o
  -6  -5   4          0.01         -0.50         2.65 o
  -5  -5   4         21.55         16.92         2.79 o
  -4  -5   4         45.66         43.39         3.20 o
  -3  -5   4        577.68        629.19        14.92 o
  -2  -5   4        411.48        491.35         9.88 o
  -1  -5   4        391.70        403.39         8.59 o
   0  -5   4        366.61        384.73         9.93 o
   1  -5   4          5.45          7.00         2.43 o
   2  -5   4         17.46         15.29         2.94 o
   3  -5   4          2.41          1.59         3.14 o
   4  -5   4        747.65        722.44        17.43 o
   5  -5   4        204.46        204.61         9.74 o
   6  -5   4        290.91        289.24        10.57 o
   7  -5   4        184.62        208.72        10.54 o
   8  -5   4         47.93         71.55        13.85 o
 -12  -4   4         41.93         32.55        15.03 o
 -11  -4   4          0.89          3.94         5.93 o
 -10  -4   4          1.80         -3.42         4.41 o
  -9  -4   4        320.87        301.32        11.59 o
  -8  -4   4        331.29        327.84         9.48 o
  -7  -4   4         64.84         67.00         3.73 o
  -6  -4   4         25.99         21.66         2.58 o
  -5  -4   4          8.09          0.13         2.04 o
  -4  -4   4        216.50        229.94         5.75 o
  -3  -4   4        319.53        290.04         6.48 o
  -2  -4   4         91.67         73.58         2.99 o
  -1  -4   4        447.90        553.54        10.36 o
   0  -4   4         40.73         47.88         2.61 o
   1  -4   4         27.22         22.06         2.35 o
   2  -4   4         56.96         53.28         3.16 o
   3  -4   4        407.56        431.13         9.62 o
   4  -4   4        244.16        235.25         7.22 o
   5  -4   4        134.78        119.71         7.31 o
   6  -4   4         74.32         81.42         5.62 o
   7  -4   4        582.48        587.45        16.92 o
   8  -4   4         78.22         85.67         9.72 o
 -12  -3   4        103.94        129.52        15.07 o
 -11  -3   4         27.94         33.12         7.59 o
 -10  -3   4         91.12         94.38         6.11 o
  -9  -3   4       1483.78       1514.16        38.88 o
  -8  -3   4        226.43        213.76         7.27 o
  -7  -3   4       1297.17       1190.63        21.87 o
  -6  -3   4        378.56        407.94         8.73 o
  -5  -3   4        194.51        186.60         5.70 o
  -4  -3   4        533.65        572.23        10.58 o
  -3  -3   4        314.80        335.24         6.77 o
  -2  -3   4       2992.44       3385.31        95.77 o
  -1  -3   4         36.40         38.54         2.07 o
   0  -3   4        116.06        110.17         4.26 o
   1  -3   4         11.74          9.56         1.86 o
   2  -3   4        380.76        367.38         7.73 o
   3  -3   4          8.08          6.17         2.26 o
   4  -3   4        413.43        384.48         9.33 o
   5  -3   4        118.74        123.41         4.96 o
   6  -3   4         62.35         69.90         5.65 o
   7  -3   4         51.99         54.42         5.36 o
   8  -3   4         85.52         98.47         7.36 o
   9  -3   4         62.84         78.99         8.42 o
 -12  -2   4          0.38         -6.28        18.50 o
 -11  -2   4        112.93        110.17         7.41 o
 -10  -2   4         44.75         44.55         4.85 o
  -9  -2   4        135.21        137.75         7.22 o
  -8  -2   4        268.48        261.85         8.01 o
  -7  -2   4       1023.43       1039.12        18.71 o
  -6  -2   4        282.51        270.14         8.59 o
  -5  -2   4        205.36        213.82         5.27 o
  -4  -2   4       2431.47       2585.18        41.91 o
  -3  -2   4        106.42         91.35         2.88 o
  -2  -2   4        232.83        213.27         4.55 o
  -1  -2   4        148.05        132.44         4.21 o
   0  -2   4        656.87        615.06        10.68 o
   1  -2   4       1202.23       1123.72        19.99 o
   2  -2   4       2070.47       2219.50        36.15 o
   3  -2   4        541.22        553.76        10.46 o
   4  -2   4          0.18          4.08         2.10 o
   5  -2   4          3.91         19.26         2.42 o
   6  -2   4         13.60          7.39         3.29 o
   7  -2   4         43.16         44.88         5.98 o
   8  -2   4         17.27          8.25         4.80 o
   9  -2   4        179.89        191.27         9.94 o
  10  -2   4          0.53         -9.36         9.36 o
 -12  -1   4         16.58         15.48        10.32 o
 -11  -1   4        107.13        105.51         8.45 o
 -10  -1   4          0.01          2.05         4.17 o
  -9  -1   4        460.43        449.81        12.57 o
  -8  -1   4         38.91         45.42         3.65 o
  -7  -1   4        994.10        937.45        18.04 o
  -6  -1   4       1545.26       1537.16        29.52 o
  -5  -1   4         85.10         78.52         3.11 o
  -4  -1   4        653.11        604.14        11.45 o
  -3  -1   4          0.00         -0.14         1.06 o
  -2  -1   4        313.94        286.26         5.43 o
  -1  -1   4        298.04        277.94         5.19 o
   0  -1   4        332.83        324.45         6.25 o
   1  -1   4       1812.87       1775.93        28.81 o
   2  -1   4         17.52         16.46         2.01 o
   3  -1   4       2133.93       2225.08        36.27 o
   4  -1   4         66.51         71.05         3.00 o
   5  -1   4        638.38        655.72        12.49 o
   6  -1   4        479.09        456.48        10.49 o
   7  -1   4        490.75        500.91        11.68 o
   8  -1   4        134.82        125.65         6.40 o
   9  -1   4        701.61        679.67        18.81 o
  10  -1   4         28.38         26.36         7.21 o
 -11   0   4         26.22         21.38         9.17 o
 -10   0   4          0.80         -0.42         6.60 o
  -9   0   4        237.82        234.85        10.05 o
  -8   0   4        573.96        568.90        13.59 o
  -7   0   4        953.40        891.56        16.94 o
  -6   0   4        267.40        211.76         5.88 o
  -5   0   4        568.84        597.38        11.91 o
  -4   0   4         17.48         23.17         1.82 o
  -3   0   4         35.90         32.49         1.63 o
  -2   0   4        678.88        665.42        12.76 o
  -1   0   4       1273.44       1063.42        17.42 o
   0   0   4       8329.45       8366.59       133.01 o
   1   0   4         34.69         31.01         1.86 o
   2   0   4        506.47        454.36         9.82 o
   3   0   4        493.74        503.95         9.10 o
   4   0   4        484.26        479.00         9.02 o
   5   0   4        984.89       1028.32        17.98 o
   6   0   4          6.81          6.75         3.17 o
   7   0   4         53.97         49.70         3.70 o
   8   0   4         79.90         83.48         5.13 o
   9   0   4         55.44         63.25         6.26 o
  10   0   4         25.60         26.78         8.56 o
  11   0   4          0.24         -1.18         7.12 o
 -11   1   4        168.01        180.82        11.69 o
 -10   1   4          5.80         -3.10         6.72 o
  -9   1   4          0.14         -3.27         4.08 o
  -8   1   4         22.59         19.79         4.95 o
  -7   1   4          3.04         -2.79         2.79 o
  -6   1   4        138.83        142.15         4.97 o
  -5   1   4        658.72        647.47        12.22 o
  -4   1   4        472.45        422.44         8.30 o
  -3   1   4        285.45        307.19         9.55 o
  -2   1   4        964.59        913.05        17.91 o
  -1   1   4       2961.07       3088.75        49.34 o
   0   1   4       3150.70       3112.52        49.70 o
   1   1   4       1024.00        967.63        15.93 o
   2   1   4        504.05        524.78         9.06 o
   3   1   4       2256.04       2205.28        38.07 o
   4   1   4        392.24        386.02         7.47 o
   5   1   4        514.06        468.48         9.09 o
   6   1   4         10.39          9.64         2.43 o
   7   1   4        150.82        140.44         5.20 o
   8   1   4        483.16        452.69        12.90 o
   9   1   4         43.90         48.28         4.83 o
  10   1   4         18.03         20.67         5.60 o
  11   1   4          7.51          2.36         6.27 o
 -10   2   4          5.52         15.54         6.07 o
  -9   2   4          0.00          1.08         4.69 o
  -8   2   4        601.52        605.33        16.98 o
  -7   2   4        208.50        215.43         7.21 o
  -6   2   4        447.62        415.95        10.03 o
  -5   2   4        144.04        153.49         4.92 o
  -4   2   4         31.18         35.22         2.48 o
  -3   2   4       1402.98       1403.69        23.46 o
  -2   2   4        969.36        983.56        17.53 o
  -1   2   4        514.20        448.72         8.00 o
   0   2   4        513.51        505.66         8.79 o
   1   2   4       1996.94       1999.17        32.27 o
   2   2   4       1905.99       2043.56        33.06 o
   3   2   4        921.94        867.41        14.67 o
   4   2   4         23.75         13.62         1.49 o
   5   2   4        412.60        431.07         8.75 o
   6   2   4        386.10        395.90         8.26 o
   7   2   4         18.78         20.37         2.59 o
   8   2   4         41.70         42.87         3.60 o
   9   2   4          1.76         -1.17         4.10 o
  10   2   4         42.69         57.43         6.07 o
  11   2   4         26.42         26.39         6.13 o
  12   2   4         26.31         12.69        21.34 o
 -10   3   4          0.75          8.24         6.57 o
  -9   3   4          2.97          1.89         5.24 o
  -8   3   4          8.42         10.39         4.41 o
  -7   3   4         18.01         17.72         3.72 o
  -6   3   4        102.70         91.38         5.09 o
  -5   3   4          0.71          1.86         2.60 o
  -4   3   4         41.43         60.81         4.61 o
  -3   3   4        289.87        307.44         7.51 o
  -2   3   4       1238.14       1410.23        25.02 o
  -1   3   4       3474.95       3806.71        64.89 o
   0   3   4         15.88         15.56         1.54 o
   1   3   4        395.27        400.18         7.37 o
   2   3   4        480.70        534.91         9.51 o
   3   3   4          3.77          6.03         1.35 o
   4   3   4       3473.22       3589.43        57.91 o
   5   3   4          0.48          2.78         1.62 o
   6   3   4        240.14        232.67         5.83 o
   7   3   4          0.19         -0.97         2.19 o
   8   3   4         42.62         35.78         3.24 o
   9   3   4          6.90          5.16         3.48 o
  10   3   4        553.39        569.35        19.92 o
  11   3   4         19.42         23.43         6.16 o
  12   3   4         88.00        104.34        10.55 o
  -9   4   4          5.87          4.59         6.01 o
  -8   4   4         17.24         28.94         5.72 o
  -7   4   4        556.58        512.16        14.32 o
  -6   4   4         19.51         15.34         4.18 o
  -5   4   4         78.52         61.95         5.21 o
  -4   4   4         25.01         32.44         3.18 o
  -3   4   4        157.72        199.09         5.71 o
  -2   4   4       2485.04       2717.18        44.41 o
  -1   4   4        166.57        138.18         4.97 o
   0   4   4       2783.30       2968.07        48.05 o
   1   4   4        148.85        161.01         4.13 o
   2   4   4        544.68        573.03        10.33 o
   3   4   4       1550.85       1628.14        26.93 o
   4   4   4        695.74        769.39        13.60 o
   5   4   4        866.56        956.30        16.69 o
   6   4   4        415.58        373.69         8.06 o
   7   4   4        499.20        522.04        10.76 o
   8   4   4        155.76        148.43         5.35 o
   9   4   4         78.39         78.99         4.79 o
  10   4   4         89.40         84.13         5.45 o
  11   4   4          8.35          4.50         8.78 o
  12   4   4          1.26         -8.77        10.84 o
  -9   5   4          5.00          7.53         7.26 o
  -8   5   4        128.96        124.26         8.12 o
  -7   5   4        192.44        184.13        11.84 o
  -6   5   4        417.94        381.25        12.30 o
  -5   5   4        166.03        149.73         6.63 o
  -4   5   4        584.66        534.52        12.81 o
  -3   5   4        338.62        313.57        10.08 o
  -2   5   4        678.27        722.18        13.57 o
  -1   5   4       4777.29       5088.84        81.92 o
   0   5   4       1865.73       2048.01        36.46 o
   1   5   4        183.29        173.44         4.67 o
   2   5   4          7.67         15.19         1.89 o
   3   5   4        101.31        116.78         3.96 o
   4   5   4       2949.87       3134.33        51.00 o
   5   5   4       1969.82       2091.55        36.86 o
   6   5   4       1972.04       1992.34        33.37 o
   7   5   4        231.36        249.92         7.00 o
   8   5   4         36.93         34.55         4.35 o
   9   5   4          0.00         -2.64         4.22 o
  10   5   4         21.46         15.04         7.37 o
  11   5   4         47.15         40.01         8.91 o
  12   5   4         40.90         53.17        10.76 o
  -8   6   4         63.85         72.73         8.33 o
  -7   6   4          5.75          6.74         6.39 o
  -6   6   4        183.08        173.06         9.98 o
  -5   6   4          3.10         -4.55         5.13 o
  -4   6   4         27.40         29.12         4.18 o
  -3   6   4          0.07          2.50         3.18 o
  -2   6   4          0.46          3.27         3.26 o
  -1   6   4       1708.32       1683.12        28.63 o
   0   6   4        422.92        383.90         8.31 o
   1   6   4        194.22        193.42         5.51 o
   2   6   4        242.37        287.47         7.46 o
   3   6   4         14.90         19.66         2.41 o
   4   6   4        203.07        216.64         6.24 o
   5   6   4          2.17          3.80         2.26 o
   6   6   4         81.17         81.47         3.93 o
   7   6   4          0.40          0.78         3.95 o
   8   6   4        293.23        250.23         9.39 o
   9   6   4         55.48         42.04         5.53 o
  10   6   4        186.59        163.12        16.25 o
  11   6   4         15.70         36.16         8.25 o
  12   6   4         16.18         53.43         9.82 o
  -7   7   4         38.08         29.19         8.85 o
  -6   7   4        172.75        155.50         8.79 o
  -5   7   4         10.95          5.09         5.94 o
  -4   7   4        511.23        459.34        12.85 o
  -3   7   4        646.24        583.92        13.16 o
  -2   7   4          0.13         -3.16         3.16 o
  -1   7   4        282.12        268.34         7.15 o
   0   7   4         95.35         96.66         4.91 o
   1   7   4         25.23         22.16         2.59 o
   2   7   4        786.31        825.75        16.56 o
   3   7   4         20.56         17.66         2.56 o
   4   7   4        582.54        550.48        11.47 o
   5   7   4         53.35         47.07         3.40 o
   6   7   4          9.24          5.78         2.87 o
   7   7   4          8.55         13.47         4.29 o
   8   7   4         91.29         83.48         6.22 o
   9   7   4          7.74          4.56         5.68 o
  10   7   4        219.84        180.88        20.16 o
  11   7   4          0.01         -6.20         8.47 o
  12   7   4        246.21        245.09        19.25 o
  -6   8   4        100.57         98.49        11.03 o
  -5   8   4         18.40         26.70         6.90 o
  -4   8   4         26.76         31.22         5.89 o
  -3   8   4         65.10         79.31         5.16 o
  -2   8   4        134.97        129.67         7.98 o
  -1   8   4         60.48         77.45         6.30 o
   0   8   4         24.32         18.76         4.37 o
   1   8   4        207.58        211.63         8.28 o
   2   8   4          7.42          4.57         2.58 o
   3   8   4         53.40         43.54         3.44 o
   4   8   4         11.15         20.23         4.40 o
   5   8   4        102.62         93.66         4.76 o
   6   8   4        147.68        166.67         6.14 o
   7   8   4        851.82        847.20        16.80 o
   8   8   4         38.77         44.21         6.83 o
   9   8   4       1138.25       1121.99        42.12 o
  10   8   4         71.64         59.33         9.78 o
  11   8   4         68.27         74.10        12.29 o
  12   8   4        641.99        740.46        28.60 o
  -5   9   4         43.72         60.92        12.60 o
  -4   9   4        106.60         73.21        10.18 o
  -3   9   4         68.81         74.64        16.55 o
  -2   9   4        217.45        197.59        13.06 o
  -1   9   4         30.02         19.46         7.86 o
   0   9   4         47.21         46.67         9.12 o
   1   9   4         63.48         64.06         6.06 o
   2   9   4        191.30        182.27         8.62 o
   3   9   4         11.48         10.04         3.36 o
   4   9   4        118.29        109.93         5.39 o
   5   9   4        265.57        265.76         8.12 o
   6   9   4         46.74         49.26         4.37 o
   7   9   4          0.16         -1.36         3.68 o
   8   9   4        126.88        104.56        10.33 o
   9   9   4         27.81         24.09         8.89 o
  10   9   4        631.62        614.71        28.15 o
  11   9   4        190.15        193.80        13.51 o
  12   9   4        249.31        287.45        17.36 o
  -4  10   4         30.34         42.59        11.22 o
  -3  10   4          0.21         -9.13         9.13 o
  -2  10   4         55.61         41.27         9.05 o
  -1  10   4          0.46        -12.04        12.04 o
   0  10   4        328.12        204.06        25.28 o
   1  10   4        201.57        199.03        12.86 o
   2  10   4        256.08        225.49        12.53 o
   3  10   4         94.18        113.36        11.05 o
   4  10   4         89.45         78.33         6.02 o
   5  10   4        235.65        257.29        10.94 o
   6  10   4          9.74          8.47         5.10 o
   7  10   4         11.91         -1.68         4.89 o
   8  10   4         31.29         17.40         4.66 o
   9  10   4        107.76         88.99        17.91 o
  10  10   4        104.95        123.46        20.77 o
  11  10   4         33.79         44.93        10.35 o
  -3  11   4         14.96         11.59        11.13 o
  -2  11   4          0.01         18.48        11.31 o
  -1  11   4         93.76         96.28        13.47 o
   0  11   4        136.07        141.91        11.64 o
   1  11   4        147.23        154.41        14.57 o
   2  11   4         10.60         -9.62        18.96 o
   3  11   4          0.40          8.43         8.91 o
   4  11   4        116.08        115.40         8.35 o
   5  11   4         67.94         36.80         5.75 o
   6  11   4         16.53         19.23         7.53 o
   7  11   4          0.36         -3.13         8.69 o
   8  11   4         54.12         33.58        11.72 o
   9  11   4        105.10        120.16        11.23 o
  10  11   4         10.76          1.02        18.66 o
  11  11   4         47.01         52.07        11.71 o
  -1  12   4         79.54         70.28        12.33 o
   0  12   4         84.10         77.20        14.15 o
   1  12   4        144.01        148.71        12.86 o
   2  12   4        184.95        141.67        14.31 o
   3  12   4          1.92         16.84        10.29 o
   4  12   4          1.33         -7.95         7.95 o
   5  12   4        209.78        192.37        15.91 o
   6  12   4         66.24         68.82        11.17 o
   7  12   4        182.30        160.24        14.64 o
   8  12   4         22.81          6.76        10.90 o
   9  12   4         10.72          5.56         9.24 o
  10  12   4          2.18         -6.50        12.51 o
   1  13   4          0.10         -0.20        11.51 o
   2  13   4         22.20         10.81        14.76 o
   3  13   4        113.86         88.01        11.99 o
   4  13   4         38.07         22.18        13.09 o
   5  13   4          2.83         23.27        10.23 o
   6  13   4        508.60        459.66        22.67 o
   7  13   4         15.57         26.93        12.00 o
   8  13   4         18.60          7.56         9.83 o
  -6 -11   5          0.54          3.55        10.78 o
  -5 -11   5         72.22         86.56        11.44 o
  -4 -11   5         37.14         50.35        12.35 o
  -3 -11   5          7.44         -5.10        11.32 o
  -9 -10   5         24.71         56.38        20.31 o
  -8 -10   5          0.25          0.99         9.35 o
  -7 -10   5          2.16         -3.57         9.30 o
  -6 -10   5          0.44         -8.61         8.61 o
  -5 -10   5         29.72         35.56        10.70 o
  -4 -10   5          0.00         -4.93        11.39 o
  -3 -10   5        151.56        197.29        12.15 o
  -2 -10   5          0.61         -8.01         8.01 o
  -1 -10   5         20.82         10.84         9.87 o
   0 -10   5         13.43         -0.03        17.44 o
 -10  -9   5         17.38         12.23        11.69 o
  -9  -9   5         21.18          4.86         8.89 o
  -8  -9   5        198.06        212.01        14.76 o
  -7  -9   5        236.71        234.02        12.69 o
  -6  -9   5         38.35         35.69         9.73 o
  -5  -9   5         29.47         33.19         8.20 o
  -4  -9   5         20.98         42.53         7.84 o
  -3  -9   5          1.54          2.80         6.67 o
  -2  -9   5         26.62         37.12         7.86 o
  -1  -9   5          0.20          4.13         6.05 o
   0  -9   5         38.57         23.24         6.74 o
   1  -9   5        183.19        184.52        16.06 o
   2  -9   5         25.75         11.17        11.06 o
 -10  -8   5        192.88        250.79        21.55 o
  -9  -8   5          6.65         16.02         7.84 o
  -8  -8   5         46.68         45.18         6.80 o
  -7  -8   5        195.38        191.07        11.62 o
  -6  -8   5        296.54        281.17        14.02 o
  -5  -8   5         31.35         38.25         6.07 o
  -4  -8   5         67.42         64.80         5.86 o
  -3  -8   5         33.52         45.80         7.31 o
  -2  -8   5         11.27         11.16         5.17 o
  -1  -8   5        210.45        209.04         9.67 o
   0  -8   5        845.39        894.92        33.06 o
   1  -8   5          2.13          3.75         7.69 o
   2  -8   5          2.67          1.64         5.83 o
   3  -8   5         40.04         30.11        16.77 o
   4  -8   5          7.67        -12.14        15.97 o
 -11  -7   5        128.13        142.99        14.76 o
 -10  -7   5         26.62         22.05         7.06 o
  -9  -7   5          6.78          2.85         5.68 o
  -8  -7   5          0.02          2.69         6.31 o
  -7  -7   5         11.03         16.58         4.74 o
  -6  -7   5         53.36         59.55         5.13 o
  -5  -7   5         25.04         22.91         4.31 o
  -4  -7   5          0.00         -2.17         4.06 o
  -3  -7   5         20.61         23.69         4.25 o
  -2  -7   5        991.65       1093.78        20.37 o
  -1  -7   5         86.78         95.58         6.01 o
   0  -7   5        275.09        256.12        15.14 o
   1  -7   5        247.19        228.55        15.70 o
   2  -7   5          2.93          7.13         5.21 o
   3  -7   5         31.48         34.86         8.95 o
   4  -7   5          0.96          1.91         8.69 o
   5  -7   5          3.79          6.20         9.34 o
 -11  -6   5          7.98         27.70        21.85 o
 -10  -6   5         67.74         74.96         6.96 o
  -9  -6   5         13.93          2.20         5.35 o
  -8  -6   5        114.35         98.67         6.19 o
  -7  -6   5        203.10        186.78         7.72 o
  -6  -6   5         60.21         52.73         4.30 o
  -5  -6   5         22.05         22.51         3.57 o
  -4  -6   5         14.19         24.11         3.49 o
  -3  -6   5        171.04        202.79         6.89 o
  -2  -6   5         10.37         12.91         3.24 o
  -1  -6   5        657.85        709.34        14.04 o
   0  -6   5        921.80        941.95        17.63 o
   1  -6   5          3.54         -0.78         3.61 o
   2  -6   5        118.61        130.66         7.47 o
   3  -6   5          0.42         -3.63         4.58 o
   4  -6   5        220.92        244.25        12.10 o
   5  -6   5          0.04         -1.02         5.78 o
   6  -6   5         11.27         -6.86         8.92 o
 -12  -5   5         71.15         56.41        14.37 o
 -11  -5   5        226.01        251.20        11.70 o
 -10  -5   5        119.57        118.12         8.06 o
  -9  -5   5        128.93        124.33         8.06 o
  -8  -5   5          9.00         -0.74         5.11 o
  -7  -5   5         20.69         27.57         3.62 o
  -6  -5   5         13.22         14.54         3.09 o
  -5  -5   5         10.99         12.81         2.90 o
  -4  -5   5         36.03         37.75         3.22 o
  -3  -5   5        686.09        732.21        13.79 o
  -2  -5   5          0.04          4.76         2.53 o
  -1  -5   5        819.68        904.56        16.37 o
   0  -5   5          5.49         -0.84         2.58 o
   1  -5   5         21.50         27.29         3.08 o
   2  -5   5        464.88        465.42        11.09 o
   3  -5   5        227.43        238.56         8.84 o
   4  -5   5        204.39        199.78         8.76 o
   5  -5   5          0.60          4.11         6.11 o
   6  -5   5        390.38        432.57        14.47 o
   7  -5   5          4.95         21.61         9.65 o
 -12  -4   5          6.19          9.40        10.66 o
 -11  -4   5          0.21         -1.53         5.65 o
 -10  -4   5        459.13        473.61        17.02 o
  -9  -4   5        303.45        284.75        11.63 o
  -8  -4   5          5.18          6.72         3.38 o
  -7  -4   5          8.74          5.06         2.83 o
  -6  -4   5          0.18          0.51         2.48 o
  -5  -4   5          8.61         14.31         2.50 o
  -4  -4   5        407.75        408.13         8.57 o
  -3  -4   5       1458.80       1529.58        25.69 o
  -2  -4   5        255.75        273.14         6.39 o
  -1  -4   5        130.75        181.01         5.13 o
   0  -4   5        149.22        144.50         5.49 o
   1  -4   5         34.15         38.62         2.80 o
   2  -4   5          0.09          4.16         2.38 o
   3  -4   5         47.25         41.89         3.37 o
   4  -4   5        591.94        573.99        17.00 o
   5  -4   5         92.61         89.72         6.65 o
   6  -4   5        257.37        250.57         9.85 o
   7  -4   5        110.64        112.64         7.93 o
   8  -4   5        147.32        156.74        13.57 o
 -12  -3   5         87.26        105.76        14.57 o
 -11  -3   5         24.75         18.60         5.89 o
 -10  -3   5         19.36         24.35         5.27 o
  -9  -3   5        871.03        880.42        30.41 o
  -8  -3   5         19.25         14.99         3.83 o
  -7  -3   5         31.92         30.98         3.06 o
  -6  -3   5         55.51         59.75         4.24 o
  -5  -3   5        167.62        164.88         6.23 o
  -4  -3   5       1461.16       1428.38        25.30 o
  -3  -3   5          0.19          0.85         2.00 o
  -2  -3   5        998.52       1042.49        23.64 o
  -1  -3   5         18.16         36.93         2.25 o
   0  -3   5        322.56        279.90         6.11 o
   1  -3   5          1.84          0.03         1.82 o
   2  -3   5        539.40        506.35         9.95 o
   3  -3   5        286.16        279.41         7.00 o
   4  -3   5         95.19        104.76         5.42 o
   5  -3   5         29.16         25.11         2.83 o
   6  -3   5          8.58          6.78         2.97 o
   7  -3   5          2.00          2.51         9.04 o
   8  -3   5        166.68        172.82        10.30 o
   9  -3   5          0.01        -12.22        12.32 o
 -11  -2   5         10.43         11.85         5.12 o
 -10  -2   5         33.53         35.13         4.76 o
  -9  -2   5        143.51        167.01         8.55 o
  -8  -2   5         86.69         87.71         6.33 o
  -7  -2   5          1.10          3.02         2.49 o
  -6  -2   5          3.54          1.95         2.00 o
  -5  -2   5          0.34         -1.60         1.60 o
  -4  -2   5       2791.61       2859.65        46.44 o
  -3  -2   5        101.70        113.43         3.45 o
  -2  -2   5        334.50        382.48         7.31 o
  -1  -2   5        928.86        870.62        14.81 o
   0  -2   5        208.02        248.72         5.27 o
   1  -2   5          1.34          3.07         1.30 o
   2  -2   5        582.22        602.85        10.94 o
   3  -2   5       1057.57       1107.75        18.99 o
   4  -2   5        592.05        570.82        11.18 o
   5  -2   5          1.54          0.96         2.44 o
   6  -2   5         61.54         56.41         3.82 o
   7  -2   5        124.30        142.61         6.27 o
   8  -2   5         20.77         22.48         4.56 o
   9  -2   5        146.01        162.54        10.45 o
 -11  -1   5        230.25        257.68        20.09 o
 -10  -1   5       1082.05       1114.31        29.27 o
  -9  -1   5         41.95         36.45         8.83 o
  -8  -1   5        397.22        383.03        10.56 o
  -7  -1   5        675.12        694.81        13.82 o
  -6  -1   5        426.45        434.39         9.34 o
  -5  -1   5        939.04        949.14        17.95 o
  -4  -1   5        435.64        391.02         8.29 o
  -3  -1   5       8435.81       8689.12       137.93 o
  -2  -1   5        649.67        646.52        11.20 o
  -1  -1   5       1154.38       1090.69        18.05 o
   0  -1   5        184.42        186.04         4.03 o
   1  -1   5        248.30        268.57         5.31 o
   2  -1   5        385.88        337.52         8.43 o
   3  -1   5         23.50         28.04         3.01 o
   4  -1   5          6.11          4.63         1.62 o
   5  -1   5          1.07          2.99         2.25 o
   6  -1   5        536.30        505.73        12.26 o
   7  -1   5        635.64        620.34        14.72 o
   8  -1   5        470.05        454.47        14.15 o
   9  -1   5        103.92        116.57         7.12 o
  10  -1   5        486.74        573.03        21.56 o
 -11   0   5          0.65         -5.80         5.80 o
 -10   0   5         27.66         27.36         5.09 o
  -9   0   5        309.84        302.94        12.78 o
  -8   0   5        286.40        286.95         8.96 o
  -7   0   5       1931.22       1753.12        32.79 o
  -6   0   5         70.79         67.39         3.38 o
  -5   0   5         63.13         75.90         3.26 o
  -4   0   5         32.80         28.30         1.76 o
  -3   0   5       2619.22       2411.30        39.03 o
  -2   0   5         59.39         58.05         2.40 o
  -1   0   5       1745.23       1630.48        26.60 o
   0   0   5       1198.31       1308.62        21.43 o
   1   0   5        537.45        601.92        13.64 o
   2   0   5         51.93         48.20         2.72 o
   3   0   5        529.52        547.84        12.26 o
   4   0   5        680.04        689.43        12.43 o
   5   0   5         45.19         29.75         2.54 o
   6   0   5         81.43         78.51         3.84 o
   7   0   5       1237.74       1213.12        27.09 o
   8   0   5        342.53        335.53        13.91 o
   9   0   5        453.18        485.69        15.58 o
  10   0   5          0.03         -1.85         6.19 o
  11   0   5         96.17        103.61        14.95 o
 -11   1   5        127.13        140.43         9.22 o
 -10   1   5        218.74        267.87        12.34 o
  -9   1   5         10.81         16.64         4.39 o
  -8   1   5        229.38        191.93         8.11 o
  -7   1   5        330.84        329.15         8.73 o
  -6   1   5         31.27         27.45         2.96 o
  -5   1   5          8.09         14.58         2.04 o
  -4   1   5        416.74        437.99         8.59 o
  -3   1   5        538.89        467.75        10.56 o
  -2   1   5         98.59        110.33         4.85 o
  -1   1   5        508.91        554.57        10.37 o
   0   1   5        156.38        141.23         3.32 o
   1   1   5       1578.42       1496.97        24.39 o
   2   1   5       2073.01       2113.92        34.23 o
   3   1   5        129.68        110.13         3.03 o
   4   1   5       1002.47       1034.45        17.66 o
   5   1   5        834.60        774.56        13.96 o
   6   1   5         44.93         39.68         2.93 o
   7   1   5       2353.64       2230.41        48.16 o
   8   1   5        834.03        809.20        17.85 o
   9   1   5         81.39         68.29         6.03 o
  10   1   5         14.89         17.67         5.57 o
  11   1   5         72.18         85.58         8.10 o
 -10   2   5        214.42        225.40        12.86 o
  -9   2   5        200.75        195.16         9.85 o
  -8   2   5        163.42        175.31         8.14 o
  -7   2   5        359.09        330.40        13.92 o
  -6   2   5        327.80        299.80         7.97 o
  -5   2   5        673.22        671.37        13.01 o
  -4   2   5        493.92        425.11         9.23 o
  -3   2   5       1307.23       1404.14        23.48 o
  -2   2   5        166.16        178.77         4.63 o
  -1   2   5        581.08        577.52        10.15 o
   0   2   5        320.78        330.74         6.27 o
   1   2   5          2.86          5.91         1.16 o
   2   2   5       1597.38       1726.08        28.14 o
   3   2   5        483.61        405.55         7.63 o
   4   2   5        624.39        641.35        11.52 o
   5   2   5        268.75        268.10         6.04 o
   6   2   5         81.62         81.21         3.87 o
   7   2   5        305.61        285.35         8.39 o
   8   2   5         27.45         41.68         4.29 o
   9   2   5         85.52         80.52         8.50 o
  10   2   5          7.25          3.24         4.97 o
  11   2   5         13.18         20.89        10.34 o
 -10   3   5         20.85         26.76        11.47 o
  -9   3   5         11.27          9.39         5.58 o
  -8   3   5        186.48        201.05        11.74 o
  -7   3   5          8.99         14.60         5.49 o
  -6   3   5         18.20         14.61         3.35 o
  -5   3   5          0.00         -2.55         2.55 o
  -4   3   5        240.87        197.24         5.85 o
  -3   3   5        146.00        133.64         4.87 o
  -2   3   5       1056.00       1081.91        18.48 o
  -1   3   5        223.91        241.55         5.32 o
   0   3   5        183.59        180.72         5.29 o
   1   3   5       1168.57       1236.74        20.55 o
   2   3   5          3.09          5.54         1.27 o
   3   3   5        521.88        520.50         9.51 o
   4   3   5          0.38         -1.30         1.57 o
   5   3   5          8.73          9.52         1.78 o
   6   3   5        409.32        343.40         7.49 o
   7   3   5          7.54          7.62         2.50 o
   8   3   5          0.32         -0.95         2.97 o
   9   3   5        385.79        381.79        11.16 o
  10   3   5         40.95         35.10         7.72 o
  11   3   5        164.25        153.64         8.63 o
  12   3   5          4.24         -3.83         8.75 o
  -9   4   5         86.67         97.09        12.39 o
  -8   4   5          0.45          6.27         5.18 o
  -7   4   5          5.90         10.22         4.38 o
  -6   4   5        160.24        144.91         6.94 o
  -5   4   5        112.81         91.07         4.93 o
  -4   4   5        158.67        151.76         5.42 o
  -3   4   5        251.50        273.28         7.93 o
  -2   4   5        173.25        177.38         5.33 o
  -1   4   5         43.43         46.96         2.51 o
   0   4   5        131.00        128.67         3.80 o
   1   4   5        402.76        379.67         8.29 o
   2   4   5         32.42         44.54         2.25 o
   3   4   5        840.13        786.48        13.87 o
   4   4   5         80.90         70.69         2.89 o
   5   4   5         37.55         47.26         2.63 o
   6   4   5         17.18         19.94         2.36 o
   7   4   5         53.68         50.33         3.11 o
   8   4   5        179.32        177.01         6.03 o
   9   4   5         57.80         59.34         4.37 o
  10   4   5          1.16          3.35         5.38 o
  11   4   5          0.84          5.41         5.67 o
  12   4   5         16.74         24.58        11.16 o
  -9   5   5         11.31         -5.32         7.26 o
  -8   5   5        134.05        125.82         9.21 o
  -7   5   5         12.92          8.68         6.82 o
  -6   5   5          7.66          6.51         4.80 o
  -5   5   5        124.30         94.83         5.39 o
  -4   5   5          7.31          4.84         3.44 o
  -3   5   5        102.92         94.34         4.34 o
  -2   5   5        977.77        948.03        17.04 o
  -1   5   5          1.49          2.86         2.10 o
   0   5   5       1061.05       1079.44        19.76 o
   1   5   5         12.53         13.91         1.84 o
   2   5   5         76.84         98.22         3.52 o
   3   5   5        242.26        244.62         5.95 o
   4   5   5        163.91        159.27         4.68 o
   5   5   5        965.75        972.76        17.22 o
   6   5   5        231.46        218.39         6.16 o
   7   5   5        243.44        242.94         6.88 o
   8   5   5         10.03         10.29         4.20 o
   9   5   5         34.53         45.52         6.39 o
  10   5   5        105.07        102.24         6.20 o
  11   5   5        140.33        146.27        17.46 o
  12   5   5         29.73         44.31         9.59 o
  -8   6   5         49.27         61.25         8.31 o
  -7   6   5         14.86          5.92        11.96 o
  -6   6   5        262.45        290.07        13.22 o
  -5   6   5        104.95         70.95         7.41 o
  -4   6   5        186.04        201.83         7.70 o
  -3   6   5         30.46         33.91         3.74 o
  -2   6   5         95.23         90.05         4.13 o
  -1   6   5        421.78        419.32         9.09 o
   0   6   5        622.72        608.28        11.75 o
   1   6   5          0.00          2.58         1.94 o
   2   6   5        194.16        213.40         5.83 o
   3   6   5         20.97         20.95         2.83 o
   4   6   5        722.43        804.92        14.85 o
   5   6   5        577.05        612.91        12.01 o
   6   6   5        288.09        254.72         6.91 o
   7   6   5          2.94          5.33         2.95 o
   8   6   5          7.72         11.82         4.94 o
   9   6   5         65.03         80.53         8.95 o
  10   6   5         70.97         55.96         8.60 o
  11   6   5         24.22         35.08        13.51 o
  12   6   5         14.36         22.20         9.01 o
  -7   7   5          8.40          1.38         8.38 o
  -6   7   5          1.17          1.70         6.34 o
  -5   7   5        108.06        104.22         8.92 o
  -4   7   5        396.93        405.18        12.20 o
  -3   7   5       3375.33       3326.22        62.36 o
  -2   7   5         88.76         91.79         4.88 o
  -1   7   5       1172.04       1181.72        21.35 o
   0   7   5        192.28        180.32         5.85 o
   1   7   5        561.82        534.73        11.44 o
   2   7   5        204.45        193.91         7.12 o
   3   7   5         27.27         28.56         2.87 o
   4   7   5       1254.53       1396.17        24.30 o
   5   7   5         18.41         24.15         2.95 o
   6   7   5          0.34          2.81         2.30 o
   7   7   5        218.81        203.13         6.76 o
   8   7   5          0.04         10.16         4.96 o
   9   7   5          0.44          0.64         8.59 o
  10   7   5        198.96        191.11        21.07 o
  11   7   5        281.75        287.59        24.44 o
  12   7   5          2.77         10.50         9.17 o
  -6   8   5          1.77         12.43         8.14 o
  -5   8   5        259.56        251.09        18.67 o
  -4   8   5         31.43         23.66         8.21 o
  -3   8   5        246.52        248.51         9.22 o
  -2   8   5       1491.49       1416.43        34.64 o
  -1   8   5        404.59        391.32        12.31 o
   0   8   5        439.32        449.49        10.33 o
   1   8   5         24.19         22.03         3.21 o
   2   8   5        122.64        138.80         5.75 o
   3   8   5         84.70         90.84         4.71 o
   4   8   5        705.90        726.08        14.70 o
   5   8   5         41.04         45.59         3.80 o
   6   8   5        208.41        224.95         7.22 o
   7   8   5         20.33         20.83         2.98 o
   8   8   5          8.58         -4.34        12.16 o
   9   8   5         30.30         30.47         8.57 o
  10   8   5         14.37         22.58        11.59 o
  11   8   5        133.30        124.05        11.37 o
  12   8   5          5.15         10.72        10.16 o
  -5   9   5          7.72          3.41         9.64 o
  -4   9   5         15.48         14.36         6.78 o
  -3   9   5         53.91         43.03         5.08 o
  -2   9   5          0.31         -8.16        19.41 o
  -1   9   5        171.42        147.48         9.45 o
   0   9   5         13.21         11.53         5.87 o
   1   9   5         57.61         50.11         5.99 o
   2   9   5         60.95         70.93         4.28 o
   3   9   5         49.99         57.24         4.57 o
   4   9   5        232.72        245.72         7.69 o
   5   9   5        266.27        274.28         8.87 o
   6   9   5          0.09         -0.58         3.66 o
   7   9   5         15.21         18.80         3.99 o
   8   9   5         30.34         32.88         6.52 o
   9   9   5         17.77         12.93         9.78 o
  10   9   5          0.00         15.62         9.45 o
  11   9   5        179.64        192.13        13.71 o
  12   9   5          1.07        -11.38        12.54 o
  -4  10   5          4.91         12.24        10.67 o
  -3  10   5         71.26         60.77        10.36 o
  -2  10   5         78.54         80.06        10.23 o
  -1  10   5        233.86        267.26        26.79 o
   0  10   5         45.05         26.52        15.50 o
   1  10   5        291.56        297.05        19.54 o
   2  10   5         12.04          9.59         7.65 o
   3  10   5       1464.70       1379.76        32.04 o
   4  10   5        491.17        507.53        15.33 o
   5  10   5        590.13        548.36        14.93 o
   6  10   5        162.69        160.02         7.67 o
   7  10   5          3.19          3.31         5.18 o
   8  10   5         53.08         67.19         9.47 o
   9  10   5         98.79        125.85        13.15 o
  10  10   5          8.27         -5.99         9.94 o
  11  10   5        170.98        194.23        14.06 o
  -3  11   5         24.33         46.28        12.08 o
  -2  11   5         22.40         12.67        14.75 o
  -1  11   5          0.61        -12.26        12.26 o
   0  11   5         28.86         17.69         8.64 o
   1  11   5         14.08          7.69         9.03 o
   2  11   5         58.16         47.38        11.01 o
   3  11   5        108.62        135.31        16.14 o
   4  11   5         30.68         15.10         5.02 o
   5  11   5          8.92         -1.49         5.07 o
   6  11   5         96.59         82.25         6.44 o
   7  11   5          4.07          0.16         5.18 o
   8  11   5         25.03         17.00         7.75 o
   9  11   5        293.00        272.12        16.74 o
  10  11   5        189.20        188.10        18.66 o
  11  11   5         19.08          3.79        10.84 o
  -1  12   5          2.44         -1.64        13.23 o
   0  12   5          1.90          3.65        10.29 o
   1  12   5         48.82         57.58        10.34 o
   2  12   5          1.88         -3.83        19.26 o
   3  12   5         89.41        103.03        10.84 o
   4  12   5          0.55          5.45        11.89 o
   5  12   5        212.31        215.47        16.67 o
   6  12   5        229.24        202.76        12.09 o
   7  12   5         32.54         14.95         9.73 o
   8  12   5         71.17         82.15        16.74 o
   9  12   5          3.78         10.66         9.12 o
  10  12   5         14.12          9.11        13.17 o
   1  13   5          0.36         -0.92        12.20 o
   2  13   5         37.25         22.61        15.12 o
   3  13   5         10.58         25.35        10.59 o
   4  13   5          1.24          2.79        23.32 o
   5  13   5         42.91         47.43        13.22 o
   6  13   5          0.62          1.52         9.41 o
   7  13   5         62.36         56.04        13.11 o
   8  13   5        106.10         90.75        15.25 o
  -7 -10   6         72.79         65.98        11.58 o
  -6 -10   6         16.28         23.58         9.97 o
  -5 -10   6         82.64         79.96        12.38 o
  -4 -10   6        119.76        140.71        14.39 o
  -3 -10   6          5.84         -7.88         9.48 o
  -2 -10   6        107.02        126.64        11.20 o
  -1 -10   6          0.86        -10.69        10.69 o
  -9  -9   6         17.56          4.74         9.76 o
  -8  -9   6          3.55         14.33         9.05 o
  -7  -9   6          5.59         15.79         9.09 o
  -6  -9   6         12.62         24.83        16.55 o
  -5  -9   6        123.06        102.98         9.23 o
  -4  -9   6          3.71          3.91         7.28 o
  -3  -9   6          3.40         11.45         7.15 o
  -2  -9   6          6.84          2.73         6.69 o
  -1  -9   6          0.07         -6.24         6.90 o
   0  -9   6          0.14         -7.65         7.65 o
   1  -9   6          6.77         20.19         8.56 o
 -10  -8   6         12.80         -8.20        12.84 o
  -9  -8   6          8.59          3.12         8.03 o
  -8  -8   6         60.34         69.68         8.09 o
  -7  -8   6        189.47        188.55        11.72 o
  -6  -8   6        437.43        359.42        19.15 o
  -5  -8   6        137.04        123.36         8.11 o
  -4  -8   6        221.50        242.07        10.46 o
  -3  -8   6         67.05         66.92         6.47 o
  -2  -8   6          5.33          7.89         7.35 o
  -1  -8   6        211.35        228.40        13.55 o
   0  -8   6         57.50         69.84         6.60 o
   1  -8   6        507.65        515.12        32.84 o
   2  -8   6         63.39         40.11        11.82 o
   3  -8   6          0.60         15.04         9.96 o
 -10  -7   6          1.02         11.97        10.79 o
  -9  -7   6         12.02          8.68         9.48 o
  -8  -7   6          1.54          1.45         5.68 o
  -7  -7   6        225.37        229.88        17.36 o
  -6  -7   6         37.11         44.07         5.67 o
  -5  -7   6         27.39         18.47         4.52 o
  -4  -7   6         13.83          6.99         4.42 o
  -3  -7   6         66.54         86.99         5.51 o
  -2  -7   6         85.35         76.18         5.64 o
  -1  -7   6        594.58        613.40        16.42 o
   0  -7   6        157.67        152.26         8.12 o
   1  -7   6          9.17          0.61         5.90 o
   2  -7   6        149.82        168.28        11.63 o
   3  -7   6         16.61         31.46         6.41 o
   4  -7   6          9.40          8.34         8.79 o
 -11  -6   6         38.58         82.33        20.62 o
 -10  -6   6         31.09         45.22         8.34 o
  -9  -6   6          3.88          2.25         7.88 o
  -8  -6   6          1.19         -5.81         5.81 o
  -7  -6   6         69.65         62.94         5.82 o
  -6  -6   6          7.07          9.42         4.01 o
  -5  -6   6        228.39        217.46         7.57 o
  -4  -6   6         72.04         87.25         4.78 o
  -3  -6   6          0.01          2.12         3.50 o
  -2  -6   6         25.49         29.60         3.80 o
  -1  -6   6         94.72        110.90         5.96 o
   0  -6   6         98.68         98.11         5.30 o
   1  -6   6        326.23        316.07        18.67 o
   2  -6   6          5.03          6.69         4.62 o
   3  -6   6         46.92         51.94         7.62 o
   4  -6   6        124.07        136.79        12.97 o
   5  -6   6         89.56        111.50        11.07 o
   6  -6   6         11.67          4.88        18.71 o
 -11  -5   6        154.53        174.94        37.32 o
 -10  -5   6        242.94        273.79        11.68 o
  -9  -5   6         44.49         47.06         5.40 o
  -8  -5   6        358.98        338.43        12.23 o
  -7  -5   6         12.39         10.61         4.00 o
  -6  -5   6         70.66         84.75         4.56 o
  -5  -5   6         72.99         68.50         4.04 o
  -4  -5   6        219.95        205.18         6.61 o
  -3  -5   6        102.61         99.35         6.57 o
  -2  -5   6         47.50         49.23         3.43 o
  -1  -5   6        406.61        423.96         9.47 o
   0  -5   6        154.57        143.47         5.49 o
   1  -5   6        204.40        206.73         6.49 o
   2  -5   6        251.80        259.41         8.57 o
   3  -5   6         24.06         20.44         4.21 o
   4  -5   6         71.58         78.40         8.06 o
   5  -5   6        127.13        128.75        10.60 o
   6  -5   6         32.99         46.11         9.60 o
   7  -5   6         50.28         36.25        10.83 o
 -11  -4   6          9.31         10.35         5.93 o
 -10  -4   6          2.09         -3.31         4.70 o
  -9  -4   6        182.43        171.23         9.06 o
  -8  -4   6        225.66        218.34         8.12 o
  -7  -4   6        232.12        226.92         7.34 o
  -6  -4   6        233.54        250.07         7.19 o
  -5  -4   6        570.73        539.07        11.03 o
  -4  -4   6        431.68        434.37        10.47 o
  -3  -4   6         32.50         33.68         2.88 o
  -2  -4   6        248.83        248.23         6.46 o
  -1  -4   6          9.88          6.75         2.34 o
   0  -4   6        263.47        258.71         6.51 o
   1  -4   6         93.85         98.30         4.40 o
   2  -4   6        262.12        255.83         7.05 o
   3  -4   6        622.49        611.55        12.66 o
   4  -4   6         17.65          7.76         9.21 o
   5  -4   6          7.99         14.06         4.82 o
   6  -4   6        110.59        133.08         6.44 o
   7  -4   6         12.15         20.54        11.83 o
   8  -4   6          0.24          1.96        11.04 o
 -11  -3   6         25.71         23.05        16.99 o
 -10  -3   6        196.39        223.04        13.33 o
  -9  -3   6         19.08         21.91         4.75 o
  -8  -3   6        450.72        460.67        24.16 o
  -7  -3   6         48.85         50.44         4.38 o
  -6  -3   6        116.83        103.64         4.36 o
  -5  -3   6         10.21         12.15         2.47 o
  -4  -3   6        123.68        130.72         4.49 o
  -3  -3   6         49.35         50.72         2.79 o
  -2  -3   6         93.24         86.96         3.42 o
  -1  -3   6        122.42        123.52         4.09 o
   0  -3   6         37.83         41.84         2.37 o
   1  -3   6        378.04        361.04         7.63 o
   2  -3   6         14.91         18.08         2.11 o
   3  -3   6          5.25          4.98         2.83 o
   4  -3   6         18.14         17.90         2.97 o
   5  -3   6         74.51         61.41         3.83 o
   6  -3   6         29.68         25.96         3.84 o
   7  -3   6        461.91        486.53        14.75 o
   8  -3   6         59.07         80.59        11.14 o
 -11  -2   6        133.04        166.40        11.21 o
 -10  -2   6         87.28         98.70         9.35 o
  -9  -2   6        267.02        275.01        10.93 o
  -8  -2   6         82.53         80.41         5.92 o
  -7  -2   6        150.56        148.90         5.51 o
  -6  -2   6        501.72        517.88        10.61 o
  -5  -2   6        326.18        304.78         7.02 o
  -4  -2   6         57.81         43.89         2.69 o
  -3  -2   6        226.29        206.00         5.03 o
  -2  -2   6         32.21         23.42         2.18 o
  -1  -2   6       1259.72       1227.66        21.06 o
   0  -2   6         50.54         37.21         2.22 o
   1  -2   6        120.60        119.76         3.51 o
   2  -2   6         23.91         18.56         3.36 o
   3  -2   6        213.99        200.29         7.53 o
   4  -2   6         39.09         38.30         4.55 o
   5  -2   6        342.54        334.09         8.13 o
   6  -2   6         26.32         28.05         3.85 o
   7  -2   6          2.45          2.06         3.43 o
   8  -2   6         47.05         36.38         5.69 o
   9  -2   6         12.04          5.00        10.46 o
 -11  -1   6         75.42         80.98        17.67 o
 -10  -1   6          0.01          1.69         4.24 o
  -9  -1   6        347.37        333.86        19.44 o
  -8  -1   6        854.73        798.05        20.42 o
  -7  -1   6         10.96         13.85         3.70 o
  -6  -1   6         72.97         52.39         3.30 o
  -5  -1   6        199.56        181.95         5.18 o
  -4  -1   6          0.11          3.16         2.02 o
  -3  -1   6       1041.58       1066.11        23.68 o
  -2  -1   6       4425.62       4530.43        84.55 o
  -1  -1   6        812.16        822.42        14.05 o
   0  -1   6         59.84         53.29         2.63 o
   1  -1   6        268.45        260.66         5.45 o
   2  -1   6       2076.36       2097.90        41.04 o
   3  -1   6         66.83         64.80         5.95 o
   4  -1   6         56.39         66.55         4.63 o
   5  -1   6         87.95         77.72         5.40 o
   6  -1   6        216.63        214.06         9.13 o
   7  -1   6        578.15        598.96        20.46 o
   8  -1   6         44.51         43.60         4.92 o
   9  -1   6         35.73         35.02         6.09 o
  10  -1   6        110.96        153.01        17.27 o
 -11   0   6         29.64         30.08        15.60 o
 -10   0   6          0.07          6.64         8.61 o
  -9   0   6        207.59        211.88        10.90 o
  -8   0   6         39.59         40.22         6.01 o
  -7   0   6          3.37          8.11         3.25 o
  -6   0   6         72.67         88.10         4.95 o
  -5   0   6       1732.28       1735.17        29.02 o
  -4   0   6          0.40          2.31         2.05 o
  -3   0   6        427.58        419.87         7.99 o
  -2   0   6        324.13        334.92         6.60 o
  -1   0   6        430.88        406.39         8.04 o
   0   0   6       1706.94       1648.34        26.98 o
   1   0   6       2250.37       2349.13        38.06 o
   2   0   6       2286.67       2348.95        50.15 o
   3   0   6       1048.99       1157.35        23.70 o
   4   0   6         58.73         45.68         3.62 o
   5   0   6          5.69          1.98         2.10 o
   6   0   6         11.61         11.24         2.92 o
   7   0   6        379.89        361.27        10.58 o
   8   0   6          1.68          8.68         4.36 o
   9   0   6        248.20        272.86        13.34 o
  10   0   6        146.32        193.21        19.94 o
 -11   1   6        560.60        666.38        28.86 o
 -10   1   6          6.45          9.18         5.56 o
  -9   1   6        152.31        152.68         9.52 o
  -8   1   6         25.16         21.32         4.77 o
  -7   1   6        758.30        727.26        15.84 o
  -6   1   6          0.83         -0.77         3.16 o
  -5   1   6         93.97         90.16         4.97 o
  -4   1   6        134.08        135.49         5.31 o
  -3   1   6        614.28        556.34        12.34 o
  -2   1   6        221.78        221.63         6.07 o
  -1   1   6          0.19         -1.21         1.21 o
   0   1   6        658.68        673.89        11.92 o
   1   1   6        844.38        837.54        14.23 o
   2   1   6       6515.23       7218.47       115.05 o
   3   1   6        144.19        141.27         3.59 o
   4   1   6          3.50          4.85         1.56 o
   5   1   6        425.52        420.56         9.34 o
   6   1   6        550.66        493.96        10.42 o
   7   1   6        639.18        627.46        13.85 o
   8   1   6       1033.84        971.33        29.93 o
   9   1   6        492.83        526.17        14.24 o
  10   1   6        311.31        299.07        13.01 o
  11   1   6         26.71        -12.56        17.46 o
 -10   2   6          3.31         12.40         9.47 o
  -9   2   6         98.90        108.10         7.11 o
  -8   2   6         38.09         45.99         6.30 o
  -7   2   6         63.21         67.59         4.37 o
  -6   2   6        307.58        288.81         8.03 o
  -5   2   6        418.14        399.39         8.81 o
  -4   2   6       2254.17       2128.95        45.92 o
  -3   2   6         75.54         73.23         4.10 o
  -2   2   6        871.55        807.74        16.62 o
  -1   2   6        736.11        695.29        12.18 o
   0   2   6        718.00        758.01        13.03 o
   1   2   6       1479.73       1626.09        26.69 o
   2   2   6        155.55        155.81         3.95 o
   3   2   6       3900.93       4185.11        67.22 o
   4   2   6          0.48          1.01         1.63 o
   5   2   6        583.61        624.13        11.65 o
   6   2   6         26.10         26.48         2.48 o
   7   2   6          3.04         -0.48         2.67 o
   8   2   6         95.53         99.17         5.80 o
   9   2   6        211.17        203.19         9.34 o
  10   2   6          0.24          2.08         5.31 o
  11   2   6          0.17         -8.25         8.25 o
 -10   3   6        116.16        158.33        12.54 o
  -9   3   6          0.78         -5.71         5.71 o
  -8   3   6         10.62         14.14         6.56 o
  -7   3   6         18.03         19.34         3.83 o
  -6   3   6          9.18          8.29         3.06 o
  -5   3   6          2.04          0.76         3.37 o
  -4   3   6         83.36         75.45         3.53 o
  -3   3   6       2274.24       2267.07        37.43 o
  -2   3   6        197.50        184.78         4.83 o
  -1   3   6       1772.17       1755.96        28.96 o
   0   3   6       1158.77       1097.21        18.56 o
   1   3   6         90.66         90.30         3.02 o
   2   3   6       1445.63       1438.31        23.88 o
   3   3   6       4448.66       4685.24        74.87 o
   4   3   6         59.21         68.48         2.91 o
   5   3   6        199.18        206.02         5.34 o
   6   3   6          0.24         -0.81         2.12 o
   7   3   6        252.13        234.99         6.57 o
   8   3   6        646.94        669.97        16.11 o
   9   3   6          0.18          3.13         4.47 o
  10   3   6         87.26         83.68        10.81 o
  11   3   6          9.27          9.43        13.90 o
  -9   4   6        129.33        169.53        14.42 o
  -8   4   6         47.67         48.89         8.83 o
  -7   4   6        153.76        172.49         7.90 o
  -6   4   6          3.36          2.60         7.09 o
  -5   4   6        213.94        206.53         6.94 o
  -4   4   6          1.21          2.11         2.79 o
  -3   4   6         14.40         20.43         2.71 o
  -2   4   6        935.87        949.66        16.88 o
  -1   4   6       1155.08       1263.72        22.99 o
   0   4   6        185.89        203.23         5.09 o
   1   4   6        828.31        822.10        14.38 o
   2   4   6        372.55        330.92         6.91 o
   3   4   6       1497.19       1626.59        28.80 o
   4   4   6         60.19         52.19         2.72 o
   5   4   6         49.68         49.42         2.87 o
   6   4   6        259.06        275.31         6.91 o
   7   4   6        281.21        263.92         7.06 o
   8   4   6         15.57         16.21         3.36 o
   9   4   6          0.09          5.34         4.32 o
  10   4   6        106.91        106.77         6.82 o
  11   4   6          0.05         -3.48         6.73 o
  12   4   6          8.70         11.18         9.61 o
  -9   5   6         11.49         27.49        15.50 o
  -8   5   6         41.51         53.98         7.17 o
  -7   5   6          0.12         -6.34         8.85 o
  -6   5   6          4.44         10.17         5.75 o
  -5   5   6         31.72         40.54         4.66 o
  -4   5   6        680.40        601.94        15.13 o
  -3   5   6        468.02        424.71         9.67 o
  -2   5   6         35.29         28.48         2.73 o
  -1   5   6         26.02         17.69         2.42 o
   0   5   6        145.17        139.28         4.44 o
   1   5   6        195.54        216.00         5.59 o
   2   5   6       1009.96        950.87        16.73 o
   3   5   6         45.34         43.70         2.66 o
   4   5   6        549.15        569.15        10.97 o
   5   5   6        607.11        614.98        11.89 o
   6   5   6          0.24          2.31         2.30 o
   7   5   6        266.45        242.53         6.94 o
   8   5   6        129.80        114.25         5.79 o
   9   5   6        114.55        104.95         6.04 o
  10   5   6          0.56          9.55         4.75 o
  11   5   6        139.78        158.61        16.20 o
  12   5   6         20.43         13.02        12.22 o
  -8   6   6          3.31         -0.84         7.81 o
  -7   6   6         72.20         69.61         8.80 o
  -6   6   6         22.24         25.11         5.98 o
  -5   6   6        165.92        156.41        10.54 o
  -4   6   6        102.65         85.33         6.00 o
  -3   6   6         50.51         90.45         5.50 o
  -2   6   6         48.39         53.68         3.61 o
  -1   6   6        388.18        405.74         9.06 o
   0   6   6        189.85        195.78         5.81 o
   1   6   6        167.54        163.10         5.10 o
   2   6   6        160.90        165.06         5.19 o
   3   6   6          0.35         54.30         4.63 o
   4   6   6        131.09        144.21         4.83 o
   5   6   6        245.73        245.74         6.66 o
   6   6   6       1629.08       1620.44        27.84 o
   7   6   6         53.48         68.17         3.99 o
   8   6   6       1137.36       1105.83        37.00 o
   9   6   6        160.37        169.33        10.79 o
  10   6   6          4.51         -2.68         7.08 o
  11   6   6          5.75         -1.36         8.05 o
  12   6   6          4.66         -8.50         9.40 o
  -7   7   6        233.58        215.69        19.08 o
  -6   7   6          0.91         -6.15         8.23 o
  -5   7   6         12.91          3.24         6.52 o
  -4   7   6         15.65         20.07         4.94 o
  -3   7   6          4.99          2.86         4.37 o
  -2   7   6       1004.50        991.83        20.90 o
  -1   7   6        282.13        280.38         8.28 o
   0   7   6         12.44          8.47         2.86 o
   1   7   6        294.51        302.37         7.73 o
   2   7   6         72.52         75.52         3.85 o
   3   7   6         35.13         43.55         3.38 o
   4   7   6        548.17        554.22        11.55 o
   5   7   6        431.30        441.51        10.05 o
   6   7   6        508.34        540.48        12.76 o
   7   7   6        147.86        151.73         7.39 o
   8   7   6        127.58        125.56         6.47 o
   9   7   6         37.53         38.29         7.46 o
  10   7   6          6.09          1.99         8.89 o
  11   7   6         28.23          5.42         8.36 o
  12   7   6          7.23         17.32        12.09 o
  -6   8   6          0.19         15.45         8.51 o
  -5   8   6          0.41         -0.56         7.71 o
  -4   8   6        209.58        150.48        12.07 o
  -3   8   6        192.18        179.23         9.64 o
  -2   8   6          3.03          3.67         4.38 o
  -1   8   6        121.89        112.76         5.23 o
   0   8   6        129.13        127.16         5.53 o
   1   8   6          0.25         -1.59         3.36 o
   2   8   6        462.76        434.33        10.47 o
   3   8   6        521.98        519.37        12.81 o
   4   8   6         40.13         33.05         3.56 o
   5   8   6         92.56        108.57         5.47 o
   6   8   6         24.92         24.27         3.45 o
   7   8   6          6.66          5.63         5.53 o
   8   8   6        392.48        344.37        11.08 o
   9   8   6        599.38        574.42        25.97 o
  10   8   6         28.90         37.62        12.94 o
  11   8   6         38.73         47.67        11.95 o
  12   8   6          9.88          4.03        10.56 o
  -5   9   6          7.09         11.36        10.36 o
  -4   9   6        333.30        257.30        11.87 o
  -3   9   6         40.99         45.47         5.68 o
  -2   9   6          4.02          9.38         5.88 o
  -1   9   6        203.77        208.20        12.75 o
   0   9   6        339.96        331.67        10.85 o
   1   9   6        446.11        426.60        13.02 o
   2   9   6         18.40         10.54         4.76 o
   3   9   6        347.09        317.89         9.39 o
   4   9   6         58.07         58.58         4.41 o
   5   9   6         72.48         86.19         5.29 o
   6   9   6        191.35        212.89         8.00 o
   7   9   6         31.09         31.39         4.03 o
   8   9   6         35.96         43.06        10.68 o
   9   9   6        196.01        212.61        20.01 o
  10   9   6         20.13          6.63        11.14 o
  11   9   6          0.03          5.11         9.50 o
  12   9   6        113.82        153.15        13.91 o
  -4  10   6          2.05         -4.41        10.60 o
  -3  10   6         68.39         63.97        10.29 o
  -2  10   6         22.69         19.77         8.68 o
  -1  10   6        503.35        499.01        23.27 o
   0  10   6        239.55        217.30        18.33 o
   1  10   6        137.71        159.09        12.49 o
   2  10   6        587.92        605.65        16.01 o
   3  10   6        104.49        133.79         6.87 o
   4  10   6          4.76         -4.11         4.11 o
   5  10   6         22.70          6.23         4.36 o
   6  10   6         14.23         10.71         4.66 o
   7  10   6          1.04          5.47         5.20 o
   8  10   6          3.27          1.33         5.19 o
   9  10   6         26.31         33.76        10.26 o
  10  10   6         66.57         55.86        10.39 o
  11  10   6          0.01         -5.75        14.62 o
  -3  11   6         10.09         31.37        11.65 o
  -2  11   6          9.24         -8.82         9.89 o
  -1  11   6        177.50        146.85        13.63 o
   0  11   6        120.18        114.84        11.20 o
   1  11   6        154.03        179.38        20.77 o
   2  11   6         24.37         24.99         9.76 o
   3  11   6        135.55        158.62        14.24 o
   4  11   6        260.83        228.20        20.51 o
   5  11   6        174.73        175.59         9.24 o
   6  11   6        151.79        153.64         8.17 o
   7  11   6        149.34        134.73         7.89 o
   8  11   6        203.47        231.40        18.82 o
   9  11   6          0.24          3.81         8.51 o
  10  11   6          1.55         -9.34         9.34 o
  11  11   6         42.47         47.41        11.60 o
  -1  12   6          0.01        -10.74        10.74 o
   0  12   6        168.72        159.48        13.70 o
   1  12   6         20.50         28.21         9.72 o
   2  12   6         49.64         39.20         9.66 o
   3  12   6         23.76         49.96        15.95 o
   4  12   6        270.50        276.79        21.92 o
   5  12   6        134.13        146.42        10.66 o
   6  12   6          7.63         23.06         6.97 o
   7  12   6          0.11         -2.49         6.15 o
   8  12   6         53.17         57.65         9.59 o
   9  12   6         71.08         49.73        11.93 o
  10  12   6          4.62          4.70        10.38 o
   1  13   6         23.84         23.12        15.26 o
   2  13   6        120.32        127.73        13.14 o
   3  13   6          3.33         11.18         9.70 o
   4  13   6          6.78         -1.99        14.90 o
   5  13   6         72.88         80.67        12.06 o
   6  13   6          7.21         22.75         9.28 o
   7  13   6         35.48         13.96        14.60 o
   8  13   6         40.52         62.42        14.12 o
  -5 -10   7          0.08         -8.78        10.59 o
  -4 -10   7         35.66         35.80        14.38 o
  -8  -9   7         10.74         15.82        10.59 o
  -7  -9   7         58.08         66.89        10.48 o
  -6  -9   7        110.22         92.17        11.07 o
  -5  -9   7         22.46         29.84        12.37 o
  -4  -9   7         21.75         29.93         9.55 o
  -3  -9   7         87.09         93.39         9.97 o
  -2  -9   7          0.23          2.05         8.38 o
  -1  -9   7         57.57         23.82        24.37 o
   0  -9   7          9.76         -8.91         8.91 o
  -9  -8   7         80.14         90.61        11.98 o
  -8  -8   7         23.25         31.48        17.24 o
  -7  -8   7         31.55         19.24        10.51 o
  -6  -8   7        339.58        325.82        29.61 o
  -5  -8   7          1.72         -3.86         7.42 o
  -4  -8   7         14.01         31.35         7.15 o
  -3  -8   7         13.33         25.73         6.95 o
  -2  -8   7         29.99         28.73         6.95 o
  -1  -8   7         54.95         59.51         6.77 o
   0  -8   7         99.92        114.28        11.17 o
   1  -8   7         73.94         60.45        19.80 o
   2  -8   7         31.49         57.34        11.23 o
 -10  -7   7         31.06         36.49         8.44 o
  -9  -7   7          0.00         -6.94         6.94 o
  -8  -7   7         13.17          1.14         6.31 o
  -7  -7   7         17.17         12.72         7.47 o
  -6  -7   7        121.89        127.66         7.92 o
  -5  -7   7        183.47        189.88         7.82 o
  -4  -7   7         29.38         29.22         5.69 o
  -3  -7   7          3.49          5.08         5.14 o
  -2  -7   7        127.96        137.05         7.29 o
  -1  -7   7        276.83        288.19        11.31 o
   0  -7   7        359.74        384.40        13.46 o
   1  -7   7        150.75        155.09         9.06 o
   2  -7   7        300.72        245.83        54.48 o
   3  -7   7        139.32        120.83        12.12 o
   4  -7   7          1.57         10.40        15.15 o
 -10  -6   7          2.74          1.63         6.93 o
  -9  -6   7         11.41         13.70         6.15 o
  -8  -6   7         58.20         74.85         6.86 o
  -7  -6   7        165.87        123.24         7.37 o
  -6  -6   7          0.06         -2.18         5.39 o
  -5  -6   7         36.55         32.37         4.68 o
  -4  -6   7          1.04          0.57         4.02 o
  -3  -6   7        396.57        425.54        10.78 o
  -2  -6   7         10.34          6.41         4.09 o
  -1  -6   7        496.03        536.52        13.60 o
   0  -6   7          0.37          4.88         4.45 o
   1  -6   7        398.92        414.84        13.51 o
   2  -6   7        284.27        287.95        13.86 o
   3  -6   7         64.55         70.96         9.60 o
   4  -6   7         19.83         10.81        10.17 o
   5  -6   7          0.07         -8.89         9.92 o
 -11  -5   7          3.60        -17.28        19.11 o
 -10  -5   7         16.35         10.41        10.43 o
  -9  -5   7          3.64          2.12         7.63 o
  -8  -5   7          5.07         -5.58         5.58 o
  -7  -5   7         86.55         86.77         8.37 o
  -6  -5   7          5.74          8.31         3.95 o
  -5  -5   7        276.92        271.09         8.24 o
  -4  -5   7         24.15         20.04         3.50 o
  -3  -5   7         87.33         89.42         4.53 o
  -2  -5   7        405.36        415.48         9.70 o
  -1  -5   7         68.84         57.29         4.00 o
   0  -5   7       2694.38       2679.26        51.43 o
   1  -5   7        514.50        522.88        13.39 o
   2  -5   7          0.92          5.83         3.50 o
   3  -5   7         41.51         54.09         6.18 o
   4  -5   7          0.11          0.66         3.68 o
   5  -5   7         43.50         48.34         9.02 o
   6  -5   7         94.90         79.97        11.35 o
 -11  -4   7          0.76         -2.64        16.40 o
 -10  -4   7         29.44         12.76         5.59 o
  -9  -4   7         64.30         61.74         7.47 o
  -8  -4   7        153.50        145.23        10.76 o
  -7  -4   7         41.43         50.46         6.67 o
  -6  -4   7         52.18         43.65         3.88 o
  -5  -4   7         25.73         28.88         3.37 o
  -4  -4   7        225.28        238.29         7.04 o
  -3  -4   7          0.50         -1.30         2.69 o
  -2  -4   7         32.57         29.12         3.65 o
  -1  -4   7        475.15        457.44         9.63 o
   0  -4   7        977.68        955.13        17.33 o
   1  -4   7        330.34        360.04         9.04 o
   2  -4   7        238.53        248.93         7.17 o
   3  -4   7        144.67        156.52         9.38 o
   4  -4   7        250.08        255.38        17.38 o
   5  -4   7         11.15         11.83         8.97 o
   6  -4   7         47.78         65.85         9.56 o
   7  -4   7         66.29         55.98        15.18 o
 -11  -3   7        141.35        167.54        17.85 o
 -10  -3   7         10.27          4.88         5.22 o
  -9  -3   7          3.49          2.87         5.61 o
  -8  -3   7        260.48        266.88        12.58 o
  -7  -3   7          4.08          2.35         3.29 o
  -6  -3   7        298.25        286.91         7.79 o
  -5  -3   7         74.53         89.91         4.06 o
  -4  -3   7          4.78          3.08         2.31 o
  -3  -3   7          7.36          5.46         2.32 o
  -2  -3   7        253.27        240.24         6.09 o
  -1  -3   7         28.03         19.35         2.36 o
   0  -3   7        368.38        371.64         8.43 o
   1  -3   7        425.19        442.43         9.26 o
   2  -3   7         31.80         26.53         4.02 o
   3  -3   7         66.84         72.88         5.54 o
   4  -3   7        111.67        113.00         8.78 o
   5  -3   7        111.41         83.88        15.06 o
   6  -3   7        104.20         76.45        14.15 o
   7  -3   7          2.82         28.91         9.31 o
   8  -3   7         33.32         49.53        23.66 o
 -11  -2   7         12.39         10.30         6.97 o
 -10  -2   7          0.01         -5.34         5.77 o
  -9  -2   7         21.00         17.37         8.67 o
  -8  -2   7         74.66         88.92         5.23 o
  -7  -2   7        378.42        380.90        10.61 o
  -6  -2   7         79.91         79.73         4.15 o
  -5  -2   7        699.27        658.74        13.56 o
  -4  -2   7         74.79         61.40         3.05 o
  -3  -2   7        264.79        250.74         5.97 o
  -2  -2   7         30.56         32.91         2.27 o
  -1  -2   7        419.34        404.92        10.00 o
   0  -2   7        372.13        355.81         8.27 o
   1  -2   7         45.96         45.38         2.44 o
   2  -2   7        362.29        332.43         9.74 o
   3  -2   7          0.29         -3.58         3.58 o
   4  -2   7         47.90         48.09         5.03 o
   5  -2   7         35.24         28.49         6.99 o
   6  -2   7        201.52        212.78        15.98 o
   7  -2   7        389.37        449.34        32.20 o
   8  -2   7          6.43          2.75         9.50 o
   9  -2   7         38.73         44.01        11.63 o
 -11  -1   7         32.96         59.04        10.20 o
 -10  -1   7         54.15         72.16         7.76 o
  -9  -1   7          0.46         -2.69         5.21 o
  -8  -1   7        590.50        561.69        24.14 o
  -7  -1   7          0.28         -2.70         2.70 o
  -6  -1   7          1.64          4.15         2.53 o
  -5  -1   7         53.67         47.46         2.76 o
  -4  -1   7          1.50          3.18         2.20 o
  -3  -1   7        248.70        274.02         6.27 o
  -2  -1   7         40.40         48.62         3.34 o
  -1  -1   7        158.90        141.58         4.08 o
   0  -1   7       1318.50       1345.37        22.48 o
   1  -1   7        139.82        160.78         4.33 o
   2  -1   7        283.70        308.89         8.72 o
   3  -1   7        374.97        381.17        10.33 o
   4  -1   7          3.90          6.03         3.53 o
   5  -1   7         74.83         77.71         5.91 o
   6  -1   7         39.83         34.25         8.54 o
   7  -1   7          1.20          5.75         5.07 o
   8  -1   7        120.65        122.09         7.99 o
   9  -1   7          0.26        -11.29        11.29 o
 -11   0   7         78.91         80.21        22.10 o
 -10   0   7        502.18        557.06        26.75 o
  -9   0   7        191.40        195.32        10.44 o
  -8   0   7        183.00        191.41         9.02 o
  -7   0   7        245.96        250.17         8.43 o
  -6   0   7          5.17          5.74         4.01 o
  -5   0   7        400.67        372.00        10.28 o
  -4   0   7        668.29        673.59        14.88 o
  -3   0   7         42.71         39.50         2.09 o
  -2   0   7          8.18          5.91         1.70 o
  -1   0   7        169.17        157.49         4.12 o
   0   0   7        253.43        241.94         5.30 o
   1   0   7         58.43         73.02         2.67 o
   2   0   7         23.39         28.23         3.15 o
   3   0   7          2.55          2.77         3.24 o
   4   0   7         57.00         50.81         4.73 o
   5   0   7         37.38         41.17         5.98 o
   6   0   7        350.84        334.68        16.64 o
   7   0   7          6.87         19.75         4.83 o
   8   0   7         39.45         35.78         5.12 o
   9   0   7        104.63         96.31         7.64 o
  10   0   7         40.19         57.51        13.27 o
 -10   1   7         31.39         40.65         7.83 o
  -9   1   7        218.18        212.70         8.88 o
  -8   1   7        154.68        157.88         9.10 o
  -7   1   7        137.96        123.64        10.97 o
  -6   1   7        762.66        780.75        22.66 o
  -5   1   7        127.10        141.63         8.64 o
  -4   1   7       1558.40       1675.47        33.14 o
  -3   1   7       1650.37       1570.41        30.75 o
  -2   1   7        199.31        179.09         4.34 o
  -1   1   7         62.73         64.10         2.54 o
   0   1   7        152.74        216.73         5.94 o
   1   1   7          9.14          6.89         1.77 o
   2   1   7         47.02         41.74         2.38 o
   3   1   7       1010.91       1018.19        21.16 o
   4   1   7          7.01          5.17         2.86 o
   5   1   7       1173.31       1199.12        25.55 o
   6   1   7        189.66        182.89         5.96 o
   7   1   7         44.01         49.49         4.51 o
   8   1   7         54.58         56.26         5.27 o
   9   1   7          3.51          7.35         5.23 o
  10   1   7         12.71         11.31         9.72 o
 -10   2   7         86.21         91.49         9.81 o
  -9   2   7        232.01        243.38        15.29 o
  -8   2   7          5.07          0.69         5.50 o
  -7   2   7        138.81        132.68         7.45 o
  -6   2   7        196.65        178.90         7.85 o
  -5   2   7          0.19         -0.20         3.30 o
  -4   2   7        235.37        231.75         7.84 o
  -3   2   7         64.64         83.88         4.61 o
  -2   2   7        279.75        274.25         7.51 o
  -1   2   7        115.90         94.21         3.56 o
   0   2   7         32.49         21.56         1.83 o
   1   2   7        101.14         96.48         3.21 o
   2   2   7         21.90         24.97         1.99 o
   3   2   7        349.70        403.58         7.96 o
   4   2   7        238.11        262.28         6.11 o
   5   2   7         30.91         29.10         2.32 o
   6   2   7       2223.90       2171.23        36.40 o
   7   2   7        207.51        187.36         8.77 o
   8   2   7        809.16        815.72        26.90 o
   9   2   7        213.67        201.52         8.97 o
  10   2   7         30.18         22.73         6.16 o
  11   2   7          3.75         -3.45        10.24 o
  -9   3   7        100.00         96.84        11.83 o
  -8   3   7          2.55          2.57         5.25 o
  -7   3   7        135.51        143.47         8.07 o
  -6   3   7         24.12         30.50         5.45 o
  -5   3   7        688.37        648.43        20.86 o
  -4   3   7        592.32        557.15        14.00 o
  -3   3   7          3.69          2.68         3.09 o
  -2   3   7        226.80        254.53         5.89 o
  -1   3   7        184.29        200.02         5.09 o
   0   3   7        951.08        934.70        16.15 o
   1   3   7        350.40        352.32         7.18 o
   2   3   7       1152.59       1210.11        20.46 o
   3   3   7        186.38        198.80         5.06 o
   4   3   7        833.07        839.03        14.96 o
   5   3   7          4.82          7.33         2.16 o
   6   3   7       1038.72       1000.15        18.02 o
   7   3   7       2883.00       2765.12        56.53 o
   8   3   7        921.42        903.99        26.46 o
   9   3   7         24.75         23.35         5.69 o
  10   3   7         59.17         63.03         6.85 o
  11   3   7         49.23         30.79        11.40 o
  -9   4   7          4.94         -2.62        16.41 o
  -8   4   7        621.59        694.63        27.95 o
  -7   4   7          0.26         -3.06         4.31 o
  -6   4   7         75.34         82.78         5.91 o
  -5   4   7         18.57         12.22         3.73 o
  -4   4   7         88.69         88.35         4.39 o
  -3   4   7          2.52          5.08         3.00 o
  -2   4   7        290.39        302.36         7.18 o
  -1   4   7          0.24          1.70         2.16 o
   0   4   7        810.46        869.46        15.36 o
   1   4   7       1422.23       1421.67        23.97 o
   2   4   7       3527.57       3663.37        59.30 o
   3   4   7        136.99        135.97         4.32 o
   4   4   7         87.82         98.09         3.80 o
   5   4   7         10.65         12.43         2.40 o
   6   4   7        895.73        846.19        15.67 o
   7   4   7        180.94        187.82         6.25 o
   8   4   7        211.83        193.63        12.95 o
   9   4   7         38.61         28.30         5.34 o
  10   4   7         36.09         37.25         7.68 o
  11   4   7          1.72          7.47         7.27 o
  -8   5   7        111.26        123.42         9.59 o
  -7   5   7        122.23        158.90         8.24 o
  -6   5   7        215.02        213.48         9.86 o
  -5   5   7        811.00        858.90        21.33 o
  -4   5   7        109.38        112.37         5.52 o
  -3   5   7        142.02        131.81         5.33 o
  -2   5   7          8.99         12.84         2.63 o
  -1   5   7        350.09        365.34         8.25 o
   0   5   7        193.21        192.01         5.50 o
   1   5   7        850.91        874.03        16.15 o
   2   5   7       1108.20       1064.21        18.62 o
   3   5   7          1.07         -1.29         1.91 o
   4   5   7        466.23        487.50         9.96 o
   5   5   7          1.99          4.88         2.30 o
   6   5   7        159.84        152.58         5.99 o
   7   5   7        345.38        306.18         8.03 o
   8   5   7        216.44        224.23         8.65 o
   9   5   7         38.97         44.34         5.18 o
  10   5   7          1.41          2.05         5.83 o
  11   5   7          5.21          9.10         8.48 o
  -8   6   7        121.31         94.16        12.64 o
  -7   6   7        110.09         87.64        10.46 o
  -6   6   7        146.19        118.90         7.55 o
  -5   6   7        463.48        472.65        15.06 o
  -4   6   7         10.84          7.70         5.91 o
  -3   6   7         98.06         95.00         4.94 o
  -2   6   7          0.92          2.82         3.54 o
  -1   6   7        701.54        730.98        14.14 o
   0   6   7         23.25         15.85         2.70 o
   1   6   7        392.37        352.30         8.26 o
   2   6   7        624.32        603.80        11.89 o
   3   6   7       1537.91       1594.31        27.20 o
   4   6   7        713.34        688.30        13.33 o
   5   6   7        383.81        406.58         9.34 o
   6   6   7        599.89        560.50        11.81 o
   7   6   7         73.39         71.93         5.20 o
   8   6   7          9.26          4.14         3.89 o
   9   6   7        224.98        223.76        11.47 o
  10   6   7        133.30        128.80        13.51 o
  11   6   7          0.09         -5.44        17.88 o
  12   6   7         49.84         65.66        10.86 o
  -7   7   7         14.54         10.78         9.03 o
  -6   7   7         24.03         22.80         7.35 o
  -5   7   7        347.03        329.10        12.27 o
  -4   7   7         28.05         27.41         7.10 o
  -3   7   7         73.62         76.79         6.60 o
  -2   7   7          8.94          7.98         3.98 o
  -1   7   7        173.12        175.64         6.45 o
   0   7   7         93.05        111.16         4.93 o
   1   7   7         89.46         91.92         4.39 o
   2   7   7        329.11        331.21         8.33 o
   3   7   7        197.68        194.64         6.11 o
   4   7   7        701.45        680.15        13.64 o
   5   7   7        853.28        857.46        16.49 o
   6   7   7        643.31        636.58        13.45 o
   7   7   7       2404.32       2387.15        43.02 o
   8   7   7        326.30        316.50        10.73 o
   9   7   7        702.96        641.81        30.26 o
  10   7   7          8.61         11.25         9.61 o
  11   7   7          7.67         14.14        10.22 o
  12   7   7         84.25        113.29        12.63 o
  -6   8   7         30.95         20.09        10.26 o
  -5   8   7          0.32         -0.18         6.98 o
  -4   8   7         72.83         52.20         7.67 o
  -3   8   7         57.26         62.66         8.91 o
  -2   8   7          0.00          3.44         5.33 o
  -1   8   7        158.60        148.76         7.80 o
   0   8   7        683.09        654.81        13.84 o
   1   8   7         21.46         17.34         3.46 o
   2   8   7         23.13         27.05         4.25 o
   3   8   7         45.11         43.66         3.68 o
   4   8   7        242.97        236.14         7.27 o
   5   8   7        253.21        237.08         7.69 o
   6   8   7         49.95         50.82         4.06 o
   7   8   7         16.24         17.83         3.48 o
   8   8   7        219.71        199.11         8.29 o
   9   8   7         13.31          9.91        15.95 o
  10   8   7        105.03         99.14        33.11 o
  11   8   7        232.03        250.52        15.76 o
  -5   9   7         51.55         43.26        11.30 o
  -4   9   7        233.05        197.75        12.36 o
  -3   9   7        100.01         84.71         7.91 o
  -2   9   7       1546.50       1421.39        41.57 o
  -1   9   7        145.79        137.30        10.44 o
   0   9   7       4017.98       4090.07        86.09 o
   1   9   7        116.17        112.59         7.34 o
   2   9   7        777.37        757.65        17.39 o
   3   9   7        940.42        970.55        19.70 o
   4   9   7        194.89        199.98         7.40 o
   5   9   7         32.27         32.07         4.37 o
   6   9   7          1.14         -0.21         3.83 o
   7   9   7        160.19        153.65         9.65 o
   8   9   7         23.49         26.22         4.18 o
   9   9   7          1.30          8.68         6.20 o
  10   9   7         28.94         21.70         8.39 o
  11   9   7        192.94        210.86        14.87 o
  -4  10   7         27.18         56.75        11.82 o
  -3  10   7        481.02        500.49        29.44 o
  -2  10   7         17.79         25.56        16.03 o
  -1  10   7         24.62         22.70        10.95 o
   0  10   7          0.01          5.47        11.11 o
   1  10   7        489.20        441.36        20.91 o
   2  10   7         86.67         87.11         6.73 o
   3  10   7         35.06         43.26         4.56 o
   4  10   7          0.54         -3.27         3.88 o
   5  10   7        192.40        196.44         8.81 o
   6  10   7         61.16         69.52         5.73 o
   7  10   7          3.62          0.69         4.26 o
   8  10   7         46.64         55.35         7.89 o
   9  10   7        124.18         98.30        19.69 o
  10  10   7        432.01        435.72        23.71 o
  11  10   7         80.05         85.38        11.18 o
  -2  11   7          2.19          5.62        10.52 o
  -1  11   7         15.59         24.37        10.57 o
   0  11   7         22.68         31.79        10.17 o
   1  11   7          5.64         11.14        15.35 o
   2  11   7         48.12         27.07        10.31 o
   3  11   7         42.28         11.94         8.76 o
   4  11   7          0.02          1.26         6.93 o
   5  11   7         47.82         42.91         9.00 o
   6  11   7          5.26          2.48         5.05 o
   7  11   7        225.97        241.36        10.68 o
   8  11   7        183.67        185.20        12.45 o
   9  11   7         19.84         13.81         9.23 o
  10  11   7          5.51         -5.21        11.30 o
  -1  12   7        148.45        155.36        19.85 o
   0  12   7         14.04         18.70        10.39 o
   1  12   7         65.84         48.16        10.17 o
   2  12   7         20.51         18.24         8.88 o
   3  12   7         59.91         61.69        18.96 o
   4  12   7        280.70        295.75        17.53 o
   5  12   7          1.61          8.84         5.34 o
   6  12   7        332.72        309.26        16.17 o
   7  12   7         34.66         19.67         7.04 o
   8  12   7          0.57          7.55         6.04 o
   9  12   7          2.76         13.02         9.92 o
   2  13   7         27.66         32.31        16.91 o
   3  13   7          0.33        -10.13        10.13 o
   4  13   7         12.19         -8.50        25.43 o
   5  13   7         35.29         44.10        10.12 o
   6  13   7        109.65         92.06        11.21 o
   7  13   7         73.46         56.47        27.20 o
   8  13   7          4.87          9.52        11.54 o
  -6  -9   8         10.98         22.29        10.50 o
  -5  -9   8          0.32         -9.43        12.83 o
  -4  -9   8          5.87          9.89        13.01 o
  -3  -9   8         53.07         88.86        11.23 o
  -2  -9   8        197.49        252.70        18.13 o
  -8  -8   8         23.76         60.86        11.92 o
  -7  -8   8         17.64         21.46        12.86 o
  -6  -8   8         17.32         28.73        28.89 o
  -5  -8   8          1.69         -9.13         9.13 o
  -4  -8   8          1.41         12.37        11.90 o
  -3  -8   8        137.24        163.36         9.69 o
  -2  -8   8         56.15         72.46         7.73 o
  -1  -8   8        183.43        208.74        15.57 o
   0  -8   8         34.66          5.63        17.64 o
   1  -8   8         14.36         -2.74        11.40 o
  -9  -7   8          3.39         -8.33         8.33 o
  -8  -7   8          0.28         -7.75         7.75 o
  -7  -7   8         87.94         88.13        10.25 o
  -6  -7   8        176.75        134.73        17.03 o
  -5  -7   8         15.44         32.62         7.41 o
  -4  -7   8         90.88         87.74         7.99 o
  -3  -7   8         26.25         23.57         6.07 o
  -2  -7   8         98.86        115.44         7.82 o
  -1  -7   8        104.59         97.19         6.92 o
   0  -7   8        107.20        108.48         8.64 o
   1  -7   8         16.88         49.43        10.23 o
   2  -7   8         47.18         24.09        10.40 o
   3  -7   8        114.80        127.44        13.42 o
 -10  -6   8         79.30        104.77        11.50 o
  -9  -6   8         82.03         97.74        10.55 o
  -8  -6   8          0.01          7.66         6.31 o
  -7  -6   8         14.81         28.76         7.39 o
  -6  -6   8         28.05         18.18         5.69 o
  -5  -6   8        174.36        149.99         7.50 o
  -4  -6   8        322.74        257.28        10.05 o
  -3  -6   8          8.84          0.39         4.72 o
  -2  -6   8       1063.55       1111.82        23.73 o
  -1  -6   8        197.57        196.07         8.59 o
   0  -6   8        388.56        410.26        18.66 o
   1  -6   8        513.24        520.59        24.87 o
   2  -6   8         68.34         85.03        10.29 o
   3  -6   8         16.17         16.58         9.11 o
   4  -6   8          6.28        -11.49        11.49 o
 -10  -5   8         29.29         13.77         9.41 o
  -9  -5   8        482.54        501.67        19.52 o
  -8  -5   8        148.69        147.03         7.90 o
  -7  -5   8         68.57         66.49         6.85 o
  -6  -5   8        437.32        392.06        12.39 o
  -5  -5   8          0.15          2.71         4.02 o
  -4  -5   8        461.78        442.55        12.80 o
  -3  -5   8         21.25         18.14         4.00 o
  -2  -5   8        864.60        856.18        17.47 o
  -1  -5   8        230.43        214.89         7.78 o
   0  -5   8          8.22          5.09         3.63 o
   1  -5   8        175.61        162.25         6.89 o
   2  -5   8         33.53         23.13         4.00 o
   3  -5   8         12.13         -4.16         7.90 o
   4  -5   8         27.90         17.35         9.48 o
   5  -5   8          9.19          6.88         9.35 o
 -10  -4   8          0.48          1.85         7.18 o
  -9  -4   8         11.97          6.37         5.21 o
  -8  -4   8          0.32         -4.37         6.97 o
  -7  -4   8         59.73         70.49         6.81 o
  -6  -4   8         17.37         14.78         3.91 o
  -5  -4   8         11.69         12.23         3.51 o
  -4  -4   8          1.76         -2.22         3.17 o
  -3  -4   8         43.17         41.91         3.64 o
  -2  -4   8       1126.30       1128.62        20.16 o
  -1  -4   8         78.52         67.35         3.95 o
   0  -4   8        429.14        434.60         9.85 o
   1  -4   8        104.42        117.86         5.56 o
   2  -4   8        199.92        188.92        12.30 o
   3  -4   8         16.86         21.10         9.04 o
   4  -4   8        159.59        161.77        11.64 o
   5  -4   8          0.97         -0.06         8.01 o
   6  -4   8         12.02         14.02         9.61 o
 -10  -3   8         73.60         86.45        20.34 o
  -9  -3   8         49.23         50.68         7.51 o
  -8  -3   8         53.22         52.85         7.61 o
  -7  -3   8          4.89          4.59         3.63 o
  -6  -3   8         23.67         17.62         3.43 o
  -5  -3   8          0.49          5.14         2.97 o
  -4  -3   8         99.69        102.37         4.51 o
  -3  -3   8         23.88         15.81         2.79 o
  -2  -3   8         65.61         58.98         4.45 o
  -1  -3   8         89.15         87.24         3.94 o
   0  -3   8          0.04          4.36         2.43 o
   1  -3   8         42.68         45.52         3.74 o
   2  -3   8        141.31        127.78         7.44 o
   3  -3   8          4.81         12.48         5.48 o
   4  -3   8        108.11         93.64        10.22 o
   5  -3   8        263.85        257.03        21.97 o
   6  -3   8         96.89        123.27        10.71 o
   7  -3   8         18.16         15.73         9.88 o
 -10  -2   8         12.87         13.38         8.47 o
  -9  -2   8         13.24         -2.94         5.13 o
  -8  -2   8        109.96         96.15         7.85 o
  -7  -2   8         18.00         20.53         3.36 o
  -6  -2   8        448.53        460.04        11.41 o
  -5  -2   8        273.53        270.17         7.30 o
  -4  -2   8        101.15        105.78         4.54 o
  -3  -2   8         19.48         15.48         2.69 o
  -2  -2   8         79.23         69.19         4.53 o
  -1  -2   8         22.80         23.34         2.47 o
   0  -2   8         46.50         50.13         2.93 o
   1  -2   8         10.98          7.63         2.21 o
   2  -2   8         26.45         27.29         4.18 o
   3  -2   8        106.31        112.67         6.57 o
   4  -2   8        177.21        158.83         9.86 o
   5  -2   8        525.78        507.76        42.59 o
   6  -2   8          0.13         -3.31         9.93 o
   7  -2   8         43.94         48.12         9.62 o
   8  -2   8         66.27         82.30        17.20 o
 -10  -1   8         17.46         20.35         6.92 o
  -9  -1   8          2.24         -3.21        11.37 o
  -8  -1   8          1.26         -6.70         6.70 o
  -7  -1   8         53.90         46.50         6.99 o
  -6  -1   8        546.65        537.10        12.23 o
  -5  -1   8          4.26          3.07         2.90 o
  -4  -1   8         30.66         28.34         2.86 o
  -3  -1   8          6.88          6.25         2.00 o
  -2  -1   8        619.54        582.84        11.03 o
  -1  -1   8         41.69         40.89         2.43 o
   0  -1   8        109.59        105.94         3.76 o
   1  -1   8        205.03        187.46         5.07 o
   2  -1   8        212.78        198.65         7.65 o
   3  -1   8          0.78          2.61         4.35 o
   4  -1   8        161.41        142.35         7.23 o
   5  -1   8         64.67         62.37         6.30 o
   6  -1   8         47.78         53.73        10.41 o
   7  -1   8         77.08         68.52        11.80 o
   8  -1   8         30.83         28.43        10.63 o
   9  -1   8          5.75          9.28        11.02 o
 -10   0   8         36.36         55.36        10.79 o
  -9   0   8          0.12         10.79         7.03 o
  -8   0   8        212.93        229.34        17.30 o
  -7   0   8         80.14         99.74         7.12 o
  -6   0   8         19.42         20.82         4.10 o
  -5   0   8         14.66         17.38         3.66 o
  -4   0   8         12.78          8.28         2.76 o
  -3   0   8        438.49        479.67         9.41 o
  -2   0   8         68.31         62.69         4.51 o
  -1   0   8        925.69        884.56        16.38 o
   0   0   8        680.94        670.44        12.08 o
   1   0   8        197.48        182.98         4.81 o
   2   0   8        278.76        289.11         8.34 o
   3   0   8         31.05         33.84         3.74 o
   4   0   8        167.43        156.12         6.97 o
   5   0   8         45.36         55.05         5.30 o
   6   0   8        200.53        192.32        10.25 o
   7   0   8        169.70        176.79        33.41 o
   8   0   8          1.69          9.22        10.96 o
   9   0   8         27.50         24.93        11.91 o
 -10   1   8          1.02         11.25         8.27 o
  -9   1   8        548.01        628.62        45.02 o
  -8   1   8        128.47        175.16        19.86 o
  -7   1   8        382.64        361.73        30.71 o
  -6   1   8        249.98        251.97        10.99 o
  -5   1   8         29.98         35.32         4.74 o
  -4   1   8          2.53          7.36         2.86 o
  -3   1   8         15.80         26.26         2.87 o
  -2   1   8        128.43        143.49         4.06 o
  -1   1   8          8.70          5.05         1.63 o
   0   1   8        946.17        939.60        16.19 o
   1   1   8          2.78         14.69         2.42 o
   2   1   8        190.11        205.39         5.02 o
   3   1   8        223.73        223.73         7.40 o
   4   1   8          2.51          0.48         3.14 o
   5   1   8         41.82         40.96         4.42 o
   6   1   8        156.15        155.45         8.53 o
   7   1   8         67.15         73.77         8.84 o
   8   1   8        139.09        137.87         7.68 o
   9   1   8          3.59         10.04         5.68 o
  10   1   8         16.49          1.65        32.81 o
 -10   2   8         17.44         33.22         9.01 o
  -9   2   8          5.02          4.83         7.17 o
  -8   2   8          0.02         -1.50        11.44 o
  -7   2   8        200.79        181.73        22.27 o
  -6   2   8          8.11         16.17         5.55 o
  -5   2   8         11.44         15.53         4.35 o
  -4   2   8         80.54         78.11         7.07 o
  -3   2   8        126.76        147.76         5.96 o
  -2   2   8          5.46          6.45         2.51 o
  -1   2   8         79.68         84.54         3.84 o
   0   2   8        530.73        520.59         9.80 o
   1   2   8        117.96        143.18         4.34 o
   2   2   8        835.00        889.43        15.57 o
   3   2   8        559.57        534.26        10.20 o
   4   2   8        286.30        267.68         6.31 o
   5   2   8        803.90        753.96        13.99 o
   6   2   8        320.37        305.98         8.78 o
   7   2   8        116.77        101.86         7.11 o
   8   2   8         28.39         29.71         6.45 o
   9   2   8        108.97        128.54         8.23 o
  10   2   8         25.71         24.22         8.90 o
  -9   3   8         34.46         26.98         9.25 o
  -8   3   8        571.61        595.96        30.70 o
  -7   3   8        282.81        270.59        35.82 o
  -6   3   8          3.60          0.16         8.17 o
  -5   3   8         83.43         72.57         5.60 o
  -4   3   8         33.39         19.51         4.09 o
  -3   3   8        522.11        529.98        13.12 o
  -2   3   8        292.16        306.24         8.83 o
  -1   3   8         83.34        101.94         3.97 o
   0   3   8        136.61        133.43         4.29 o
   1   3   8       1609.77       1616.36        26.97 o
   2   3   8         12.04         11.15         1.94 o
   3   3   8         86.63         70.16         3.55 o
   4   3   8          2.93          6.61         2.09 o
   5   3   8        164.83        179.45         5.37 o
   6   3   8         46.97         49.19         4.48 o
   7   3   8        450.33        456.36        11.79 o
   8   3   8         73.15         74.95         5.39 o
   9   3   8        419.63        425.38        13.61 o
  10   3   8        215.98        166.66        38.43 o
  11   3   8         38.11         41.89        11.36 o
  -9   4   8         52.66         72.30        16.16 o
  -8   4   8          2.48          3.74         9.78 o
  -7   4   8          0.02          0.43         5.72 o
  -6   4   8        412.08        384.57        17.45 o
  -5   4   8         37.78         31.43         8.39 o
  -4   4   8         67.96         63.13         5.71 o
  -3   4   8        224.31        223.82         5.95 o
  -2   4   8          0.02          0.43         2.31 o
  -1   4   8        925.67        923.51        16.53 o
   0   4   8         13.29          8.89         2.04 o
   1   4   8        326.38        344.58         7.55 o
   2   4   8         39.88         44.67         2.77 o
   3   4   8          0.09          2.59         1.99 o
   4   4   8         99.98        118.77         4.36 o
   5   4   8        379.00        354.97         8.19 o
   6   4   8        375.75        382.28         8.91 o
   7   4   8         10.19         13.72         3.27 o
   8   4   8        490.19        467.26        21.46 o
   9   4   8        342.42        322.76        21.41 o
  10   4   8          0.71         -1.78         6.44 o
  11   4   8        114.61        144.29        16.63 o
  -8   5   8         50.19         62.27         9.98 o
  -7   5   8          3.46         -1.94        13.38 o
  -6   5   8         23.75         23.48         6.59 o
  -5   5   8         34.32         23.46         5.12 o
  -4   5   8        100.82         93.26         5.07 o
  -3   5   8          6.89          4.00         3.15 o
  -2   5   8        152.42        148.31         5.36 o
  -1   5   8        322.94        317.18         7.71 o
   0   5   8        444.41        491.79        10.14 o
   1   5   8        141.51        127.12         4.55 o
   2   5   8         25.65         23.88         2.65 o
   3   5   8          4.40          2.74         2.25 o
   4   5   8        486.49        449.44         9.69 o
   5   5   8        117.24        112.88         4.66 o
   6   5   8        143.45        140.68         5.61 o
   7   5   8        384.22        360.46         9.85 o
   8   5   8        286.94        283.32        10.82 o
   9   5   8        533.54        523.77        28.96 o
  10   5   8          7.26         10.45         5.94 o
  11   5   8        126.38        152.17        14.50 o
  -7   6   8         23.46         58.12        46.80 o
  -6   6   8         43.92         41.56         6.23 o
  -5   6   8         30.84         43.87         6.09 o
  -4   6   8          1.19          1.51         5.24 o
  -3   6   8         75.92         80.64         4.88 o
  -2   6   8        144.40        126.25         6.30 o
  -1   6   8         55.93         58.41         3.83 o
   0   6   8          2.97          0.67         2.74 o
   1   6   8         34.61         35.60         3.12 o
   2   6   8        329.75        342.01         8.27 o
   3   6   8        399.79        420.16         9.50 o
   4   6   8        176.75        180.46         5.81 o
   5   6   8       1142.33       1152.93        20.77 o
   6   6   8        475.75        454.92        10.59 o
   7   6   8        262.01        243.94         8.15 o
   8   6   8         77.42         72.27         5.34 o
   9   6   8        289.26        264.64        20.90 o
  10   6   8         86.24         85.03        11.25 o
  11   6   8        111.45        129.27        11.35 o
  -7   7   8          2.96         34.50        17.13 o
  -6   7   8        241.63        282.32        20.83 o
  -5   7   8          7.06          9.63         6.72 o
  -4   7   8        153.19        154.17        17.33 o
  -3   7   8         79.71         79.52         6.63 o
  -2   7   8        301.68        327.16        10.82 o
  -1   7   8         63.62         49.49         4.10 o
   0   7   8        133.36        125.86         5.83 o
   1   7   8        213.98        224.28         6.97 o
   2   7   8        272.13        289.93         7.99 o
   3   7   8       1311.64       1307.35        23.27 o
   4   7   8         23.34         26.06         3.24 o
   5   7   8        769.57        756.60        15.13 o
   6   7   8       1062.87       1055.73        19.96 o
   7   7   8        828.04        801.00        17.18 o
   8   7   8        549.25        542.88        15.30 o
   9   7   8          7.34         10.99         5.79 o
  10   7   8        103.57        107.89         8.82 o
  11   7   8          3.97         -1.34         9.27 o
  -6   8   8         18.70         24.35        15.40 o
  -5   8   8          9.52         12.45         8.29 o
  -4   8   8         80.02         66.66         7.54 o
  -3   8   8          3.31         -0.37         6.27 o
  -2   8   8        207.66        202.67        10.25 o
  -1   8   8         13.46         15.94         4.46 o
   0   8   8        445.49        465.53        12.05 o
   1   8   8         14.75          7.22         3.56 o
   2   8   8        175.69        177.00         6.48 o
   3   8   8        278.23        291.33         8.28 o
   4   8   8        264.06        268.72         8.10 o
   5   8   8        874.82        895.61        17.70 o
   6   8   8        176.70        161.30         6.69 o
   7   8   8        736.81        699.46        16.02 o
   8   8   8         10.10         10.60         4.26 o
   9   8   8        998.57        928.61        46.58 o
  10   8   8         18.96         41.54         9.34 o
  11   8   8         94.28         82.41        12.90 o
  -5   9   8          4.27        -10.05        10.26 o
  -4   9   8         15.06          4.16        13.16 o
  -3   9   8          1.18          1.47         7.92 o
  -2   9   8        416.45        387.33        18.44 o
  -1   9   8         67.65         71.21         7.21 o
   0   9   8         10.92         16.40         5.40 o
   1   9   8         66.99         57.83         5.16 o
   2   9   8         45.15         39.92         4.56 o
   3   9   8        570.30        542.97        13.56 o
   4   9   8        128.83        151.63         6.61 o
   5   9   8       1218.45       1207.81        22.97 o
   6   9   8         44.27         50.61         4.86 o
   7   9   8         32.02         28.65         4.54 o
   8   9   8         61.12         65.16         7.46 o
   9   9   8        135.37        137.97        12.98 o
  10   9   8          5.08          7.80         9.08 o
  11   9   8         66.35         84.88        11.67 o
  -4  10   8        115.69        108.36        12.76 o
  -3  10   8          3.02         -9.42         9.42 o
  -2  10   8         45.39         41.62        13.51 o
  -1  10   8          5.71         -0.98         6.18 o
   0  10   8        329.13        340.09        20.93 o
   1  10   8          1.11          0.22         8.86 o
   2  10   8        166.13        164.42         7.72 o
   3  10   8         73.47         74.77         6.52 o
   4  10   8         40.49         24.33         4.76 o
   5  10   8         37.44         40.25         5.25 o
   6  10   8          4.87          7.85         4.81 o
   7  10   8        121.18        135.17         7.70 o
   8  10   8          0.43         -4.78         5.41 o
   9  10   8         78.64         60.64        11.40 o
  10  10   8          0.10          9.53        13.22 o
  11  10   8         78.07         57.88        11.66 o
  -2  11   8         47.16         40.08        10.70 o
  -1  11   8        397.74        387.08        20.52 o
   0  11   8         98.93        104.29        20.04 o
   1  11   8        227.01        221.19        24.38 o
   2  11   8          4.91          3.62         6.34 o
   3  11   8         10.09          4.58         5.68 o
   4  11   8        876.31        870.40        23.53 o
   5  11   8        140.86        152.31         8.12 o
   6  11   8         71.46         62.36         6.21 o
   7  11   8          1.15          1.91         8.88 o
   8  11   8        139.09        132.38        11.54 o
   9  11   8         53.38         56.74        27.69 o
  10  11   8          3.26         -7.26        19.37 o
   0  12   8          1.62         -1.16        10.32 o
   1  12   8        255.99        280.62        17.99 o
   2  12   8        281.38        306.27        18.87 o
   3  12   8         38.22         36.99        11.27 o
   4  12   8        306.02        296.12        18.59 o
   5  12   8         21.24         36.44        14.75 o
   6  12   8         30.07         17.73         9.82 o
   7  12   8         13.57          9.66         6.22 o
   8  12   8          8.83         14.92         6.47 o
   9  12   8         70.19         61.63        13.62 o
   2  13   8         64.84         76.92        13.79 o
   3  13   8        150.73        171.00        13.97 o
   4  13   8          2.78         30.59        10.23 o
   5  13   8         12.55         21.13        12.68 o
   6  13   8        283.67        319.23        18.73 o
   7  13   8        130.36        123.55        20.62 o
  -6  -8   9         42.41         59.60        10.76 o
  -5  -8   9         14.71         27.65        12.61 o
  -4  -8   9          0.00          2.67         9.24 o
  -3  -8   9         77.62         69.44        15.07 o
  -2  -8   9          0.04        -10.95        10.95 o
  -1  -8   9          5.16          7.82        12.38 o
  -8  -7   9          0.12         -1.96         9.00 o
  -7  -7   9         31.94         22.92         8.73 o
  -6  -7   9          6.38         19.15        10.43 o
  -5  -7   9         72.01         71.11         8.75 o
  -4  -7   9          4.42          2.06         7.07 o
  -3  -7   9          0.01         -5.20         7.43 o
  -2  -7   9         86.08         79.37         7.61 o
  -1  -7   9         16.20         -2.64         7.38 o
   0  -7   9         29.07         10.10        11.03 o
   1  -7   9        110.51        116.62        12.90 o
   2  -7   9         64.11         66.63        15.70 o
  -9  -6   9         61.78        106.81        11.53 o
  -8  -6   9         74.99        108.49        11.07 o
  -7  -6   9          1.12          8.44        12.55 o
  -6  -6   9          0.49         -6.36         6.36 o
  -5  -6   9         12.69         10.50         7.74 o
  -4  -6   9         56.56         43.90         6.27 o
  -3  -6   9        618.70        632.59        17.49 o
  -2  -6   9          2.85          5.34         5.49 o
  -1  -6   9        291.47        293.70        24.29 o
   0  -6   9          6.69          9.77         4.86 o
   1  -6   9         48.18         25.74         7.86 o
   2  -6   9         41.21         67.56        10.52 o
   3  -6   9          3.04          3.68        13.32 o
  -9  -5   9         68.51         63.47         9.79 o
  -8  -5   9        218.22        245.20        15.32 o
  -7  -5   9        170.61        146.92         9.92 o
  -6  -5   9          0.00         16.59         5.60 o
  -5  -5   9         45.30         38.23         5.37 o
  -4  -5   9         58.18         53.53         5.48 o
  -3  -5   9        524.85        497.58        13.34 o
  -2  -5   9        248.07        220.32         8.37 o
  -1  -5   9        828.50        837.02        18.90 o
   0  -5   9         10.94         13.67         4.07 o
   1  -5   9        234.36        219.30        21.22 o
   2  -5   9          3.41          0.18         8.97 o
   3  -5   9        111.30        122.73        11.28 o
   4  -5   9         22.58          2.22        10.31 o
 -10  -4   9        121.26        172.02        23.66 o
  -9  -4   9         42.06         43.37         8.47 o
  -8  -4   9        165.88        140.18        10.30 o
  -7  -4   9          1.26         -5.74         5.74 o
  -6  -4   9        123.92        120.24         6.63 o
  -5  -4   9          0.43          1.31         4.02 o
  -4  -4   9         59.20         62.79         4.75 o
  -3  -4   9        299.31        246.35         8.65 o
  -2  -4   9        199.26        202.95         7.68 o
  -1  -4   9         44.31         39.02         3.97 o
   0  -4   9       1388.39       1458.42        29.04 o
   1  -4   9        128.36        118.62         7.69 o
   2  -4   9          3.71         17.46        10.83 o
   3  -4   9        174.86        148.62        11.83 o
   4  -4   9         20.64          6.49         8.34 o
   5  -4   9          0.57          1.88         8.99 o
   6  -4   9          1.07          5.73        17.87 o
 -10  -3   9        110.16        147.07        11.62 o
  -9  -3   9         34.27         32.55        11.15 o
  -8  -3   9          5.30          1.19         4.46 o
  -7  -3   9         20.28         37.73         8.17 o
  -6  -3   9         19.03         17.90         4.14 o
  -5  -3   9         92.43        103.60         5.41 o
  -4  -3   9        257.51        250.01         8.54 o
  -3  -3   9          2.98          2.58         3.28 o
  -2  -3   9         21.52         19.28         3.76 o
  -1  -3   9       1650.62       1635.18        30.50 o
   0  -3   9         54.27         57.42         4.06 o
   1  -3   9        612.11        581.17        13.30 o
   2  -3   9         12.35         17.78         6.42 o
   3  -3   9        828.91        796.14        51.31 o
   4  -3   9         24.79         14.45        10.53 o
   5  -3   9          4.45          2.03         7.74 o
   6  -3   9          4.69         10.38         9.69 o
   7  -3   9          0.86        -10.62        10.62 o
 -10  -2   9         16.59          9.79        13.37 o
  -9  -2   9        181.36        172.39        16.94 o
  -8  -2   9          0.06         -3.45         3.50 o
  -7  -2   9        559.44        529.82        31.74 o
  -6  -2   9         66.94         54.01         3.89 o
  -5  -2   9         89.77         85.00         4.41 o
  -4  -2   9        241.23        237.23         7.59 o
  -3  -2   9          7.19          3.64         2.67 o
  -2  -2   9        800.19        810.48        15.15 o
  -1  -2   9        626.25        586.40        11.66 o
   0  -2   9        811.40        796.46        14.88 o
   1  -2   9          7.69         10.69         2.48 o
   2  -2   9          0.63         -0.67         4.38 o
   3  -2   9        147.17        160.56         9.67 o
   4  -2   9        197.05        175.56        11.29 o
   5  -2   9        187.68        219.00        15.89 o
   6  -2   9         38.92         32.31         8.48 o
   7  -2   9         94.49        123.65        25.69 o
 -10  -1   9          6.45         -5.47        22.00 o
  -9  -1   9          3.11          2.84         6.17 o
  -8  -1   9         12.68          6.55         6.26 o
  -7  -1   9        305.49        334.22        27.09 o
  -6  -1   9          4.01         -3.95         3.95 o
  -5  -1   9          7.85          5.30         2.41 o
  -4  -1   9          0.50         -2.22         2.50 o
  -3  -1   9        443.65        410.34         9.21 o
  -2  -1   9          6.91          8.13         2.29 o
  -1  -1   9         59.52         57.10         3.28 o
   0  -1   9         51.37         49.17         2.86 o
   1  -1   9         20.63         18.80         2.45 o
   2  -1   9          0.28         -1.97         3.66 o
   3  -1   9          6.99          9.84         4.10 o
   4  -1   9        297.31        324.08        14.38 o
   5  -1   9          1.65         -5.23         5.63 o
   6  -1   9        134.20        156.57        12.87 o
   7  -1   9          0.49          1.52         9.36 o
   8  -1   9          0.00         13.90         9.78 o
 -10   0   9          0.77         -3.85         7.86 o
  -9   0   9          0.89         -0.03         7.17 o
  -8   0   9         35.13         24.23         5.86 o
  -7   0   9        198.60        184.41        14.96 o
  -6   0   9        539.05        548.78        31.19 o
  -5   0   9         65.14         58.57         4.73 o
  -4   0   9       1605.88       1575.10        31.80 o
  -3   0   9        392.19        403.08         8.67 o
  -2   0   9       2076.33       2100.66        34.89 o
  -1   0   9        248.37        224.26         5.83 o
   0   0   9        192.38        200.71         5.47 o
   1   0   9        736.77        691.21        12.72 o
   2   0   9         94.17         89.07         5.99 o
   3   0   9         27.57         20.67         3.75 o
   4   0   9          3.97         -0.34         4.06 o
   5   0   9        185.14        177.48         9.80 o
   6   0   9         90.24         84.14        11.42 o
   7   0   9          1.14         -5.65        11.37 o
   8   0   9         55.12         69.75        26.94 o
   9   0   9          1.53         -5.96        10.92 o
  -9   1   9         15.94         11.71         6.71 o
  -8   1   9          0.19         -0.07        10.80 o
  -7   1   9        201.33        193.52        18.66 o
  -6   1   9         31.76         29.89         5.24 o
  -5   1   9        332.16        313.32        10.99 o
  -4   1   9         84.03         81.20         5.31 o
  -3   1   9        205.43        200.81         6.86 o
  -2   1   9         91.99         85.88         3.77 o
  -1   1   9        179.82        176.83         5.05 o
   0   1   9         20.25         18.53         2.09 o
   1   1   9        771.96        786.82        14.10 o
   2   1   9         62.14         65.60         3.22 o
   3   1   9        191.88        175.23         6.79 o
   4   1   9          8.97          4.72         3.96 o
   5   1   9          0.98         -3.62         4.24 o
   6   1   9         79.12         82.16         6.92 o
   7   1   9          5.03         -5.49         5.67 o
   8   1   9         18.97         23.45        10.25 o
   9   1   9         76.78         91.49        19.86 o
  -9   2   9         42.07         68.97         8.98 o
  -8   2   9         60.25         70.54         8.03 o
  -7   2   9        387.62        434.90        29.80 o
  -6   2   9         81.23         83.92         7.86 o
  -5   2   9        136.66        134.52         7.06 o
  -4   2   9         23.16         23.77         3.80 o
  -3   2   9         67.59         69.50         4.46 o
  -2   2   9        383.72        408.19         9.94 o
  -1   2   9          3.58          4.28         2.03 o
   0   2   9          4.06         11.24         2.11 o
   1   2   9        114.99         96.82         4.39 o
   2   2   9         95.87         91.98         3.70 o
   3   2   9        439.75        431.26         8.99 o
   4   2   9         13.99         12.37         2.01 o
   5   2   9         99.91         76.56         5.34 o
   6   2   9         35.31         45.42         5.60 o
   7   2   9        146.02        140.70        14.77 o
   8   2   9          0.18          0.46         3.96 o
   9   2   9         32.83         23.23         9.07 o
  10   2   9        116.19        127.26        14.18 o
  -9   3   9         38.15         44.77         9.72 o
  -8   3   9          4.74          3.41         7.32 o
  -7   3   9          0.74          2.71        12.04 o
  -6   3   9         15.99         51.77        20.16 o
  -5   3   9          2.70         -1.41         4.56 o
  -4   3   9         53.62         66.85         6.84 o
  -3   3   9         37.91         45.89         4.52 o
  -2   3   9          8.20         11.17         3.32 o
  -1   3   9        156.79        155.05         4.92 o
   0   3   9         14.24         10.80         2.20 o
   1   3   9         57.92         65.83         3.29 o
   2   3   9        289.28        264.25         6.54 o
   3   3   9        218.83        229.80         6.21 o
   4   3   9        183.55        185.23         6.54 o
   5   3   9         12.96          7.41         2.58 o
   6   3   9        611.84        577.36        13.16 o
   7   3   9        214.68        202.52         9.15 o
   8   3   9        180.30        175.60         9.18 o
   9   3   9         57.59         63.15        10.05 o
  10   3   9          5.71         -1.51        11.14 o
  -8   4   9        315.10        364.72        17.91 o
  -7   4   9         46.55         48.76        15.35 o
  -6   4   9        125.60        132.38        14.25 o
  -5   4   9       1577.41       1457.33        45.27 o
  -4   4   9        190.00        196.80         9.97 o
  -3   4   9         53.09         48.17         6.28 o
  -2   4   9         35.65         38.58         3.15 o
  -1   4   9        159.41        166.10         5.56 o
   0   4   9         29.84         22.40         2.50 o
   1   4   9        386.51        363.08         8.14 o
   2   4   9        251.90        286.90         7.09 o
   3   4   9         58.31         49.36         3.15 o
   4   4   9         41.73         38.94         3.07 o
   5   4   9         31.86         36.11         3.24 o
   6   4   9        110.47        118.38         7.13 o
   7   4   9        839.01        805.56        18.60 o
   8   4   9          4.15         12.13         4.20 o
   9   4   9        106.89        122.21         8.97 o
  10   4   9          1.62         -6.40         6.99 o
  -8   5   9        132.87        140.30        12.36 o
  -7   5   9        217.51        226.19        16.26 o
  -6   5   9          1.11         -2.76        11.26 o
  -5   5   9          0.14          6.67        14.27 o
  -4   5   9        534.46        488.18        16.68 o
  -3   5   9        119.48        117.54         5.98 o
  -2   5   9         54.63         53.07         3.67 o
  -1   5   9        229.64        240.47         6.87 o
   0   5   9        273.56        306.94         7.79 o
   1   5   9          1.12          3.01         2.39 o
   2   5   9        137.44        131.97         4.84 o
   3   5   9        847.88        854.29        15.92 o
   4   5   9          8.55          6.05         2.63 o
   5   5   9        410.04        404.37         9.66 o
   6   5   9       1637.55       1639.22        28.62 o
   7   5   9        237.41        244.82         8.41 o
   8   5   9         25.91         25.94         4.78 o
   9   5   9         30.08         42.95         6.21 o
  10   5   9         38.83         44.66         7.44 o
  11   5   9        246.13        259.72        53.12 o
  -7   6   9         77.72         86.87        11.91 o
  -6   6   9          0.24          1.72         6.69 o
  -5   6   9          0.08         -1.71         5.18 o
  -4   6   9        128.36        116.19         7.41 o
  -3   6   9         31.62         31.97         4.39 o
  -2   6   9        312.36        287.72         9.04 o
  -1   6   9        310.05        345.58         8.91 o
   0   6   9       1141.48       1131.82        20.43 o
   1   6   9        187.24        181.84         6.08 o
   2   6   9         15.27         24.99         3.07 o
   3   6   9        170.09        196.55         6.15 o
   4   6   9        349.87        379.57         9.31 o
   5   6   9        168.93        168.47         6.23 o
   6   6   9         90.70         91.15         4.85 o
   7   6   9        631.46        606.97        14.54 o
   8   6   9        283.28        262.12        10.32 o
   9   6   9         13.44         18.23         5.52 o
  10   6   9          0.19         17.69         7.43 o
  11   6   9         23.16         16.70         9.49 o
  -6   7   9         73.59         75.57        11.96 o
  -5   7   9          3.57         -6.60         6.60 o
  -4   7   9        113.41        149.91         9.27 o
  -3   7   9          0.31         -4.26         5.52 o
  -2   7   9          3.30          1.89         4.67 o
  -1   7   9        798.21        793.16        17.78 o
   0   7   9        187.99        186.29         6.86 o
   1   7   9         55.96         52.38         4.12 o
   2   7   9        101.96        109.19         5.22 o
   3   7   9         26.32         29.83         3.55 o
   4   7   9        994.93       1059.00        19.83 o
   5   7   9        338.83        352.66        13.98 o
   6   7   9        462.73        487.40        11.84 o
   7   7   9        132.40        125.02         6.40 o
   8   7   9          2.96          0.19         5.04 o
   9   7   9        180.29        182.81        11.75 o
  10   7   9         50.55         74.96         7.94 o
  11   7   9          2.41          3.77         9.72 o
  -5   8   9          2.30          9.52        10.73 o
  -4   8   9          5.25         -7.80         9.12 o
  -3   8   9         13.45         21.14         6.91 o
  -2   8   9        272.43        288.70        13.17 o
  -1   8   9         17.69          9.65         4.55 o
   0   8   9        125.21        122.03         6.91 o
   1   8   9        725.96        713.60        15.19 o
   2   8   9        206.98        243.96         7.87 o
   3   8   9        302.22        295.69         8.62 o
   4   8   9        239.52        228.46         7.63 o
   5   8   9          0.75          3.85         3.51 o
   6   8   9        357.83        359.99        10.65 o
   7   8   9         22.16         18.80         4.26 o
   8   8   9         54.57         55.65         5.99 o
   9   8   9        164.56        151.97        10.21 o
  10   8   9         79.99         96.88        17.73 o
  11   8   9          0.77          8.73        14.04 o
  -4   9   9         38.92         17.59        19.42 o
  -3   9   9         75.92         83.03         9.78 o
  -2   9   9        771.52        775.16        36.14 o
  -1   9   9        138.07        134.45        10.57 o
   0   9   9         61.75         64.43         8.01 o
   1   9   9        133.06        134.84         6.99 o
   2   9   9        738.02        713.54        16.67 o
   3   9   9         31.93         38.96         6.12 o
   4   9   9       1045.47        989.49        21.11 o
   5   9   9        141.88        142.89         7.38 o
   6   9   9        428.27        450.97        13.20 o
   7   9   9          8.04         10.99         4.63 o
   8   9   9         65.12         35.50         6.65 o
   9   9   9         12.37         -5.65         5.65 o
  10   9   9        290.17        280.86        17.11 o
  -3  10   9         84.46         73.72        17.31 o
  -2  10   9        155.32        170.48        12.52 o
  -1  10   9         95.61         76.49        11.52 o
   0  10   9         78.90         80.50         8.53 o
   1  10   9         59.65         67.74         7.52 o
   2  10   9        418.49        404.33        12.84 o
   3  10   9        110.41        114.22         7.00 o
   4  10   9        469.94        463.52        13.47 o
   5  10   9        701.34        698.19        18.11 o
   6  10   9          4.99          0.70         4.80 o
   7  10   9          4.48         -0.69         4.80 o
   8  10   9         67.87         66.27        11.29 o
   9  10   9        419.87        416.83        20.03 o
  10  10   9         21.60         23.75        10.28 o
  -2  11   9        126.11        137.27        13.30 o
  -1  11   9        214.20        225.17        17.46 o
   0  11   9        238.54        254.07        24.39 o
   1  11   9        573.55        589.92        23.46 o
   2  11   9        367.94        362.17        18.71 o
   3  11   9        776.19        828.00        31.77 o
   4  11   9         50.67         53.06        21.22 o
   5  11   9         20.54         21.98         5.63 o
   6  11   9        159.47        182.31         9.41 o
   7  11   9          8.32         11.77         5.60 o
   8  11   9          0.51         -3.00         5.63 o
   9  11   9         25.33         28.91         9.50 o
   0  12   9          0.76         11.10        10.74 o
   1  12   9          0.25         -1.69        15.35 o
   2  12   9        353.39        371.85        19.94 o
   3  12   9          0.40          8.59         8.63 o
   4  12   9          5.69          7.34         7.18 o
   5  12   9          1.41          2.11         5.78 o
   6  12   9          5.64         -1.59         6.07 o
   7  12   9        157.82        174.43        12.32 o
   8  12   9          3.33         -6.48         6.48 o
   3  13   9         58.19         66.69        11.73 o
   4  13   9         30.84         23.51        11.29 o
   5  13   9          2.56         -4.38        25.88 o
   6  13   9          0.32         -7.00         9.29 o
  -6  -7  10         96.32        120.51        16.77 o
  -5  -7  10        118.83        159.20        18.55 o
  -4  -7  10         97.10        130.94        12.89 o
  -3  -7  10         52.11         30.47        12.80 o
  -2  -7  10         54.46         63.38        16.86 o
  -1  -7  10         17.48         11.04        12.89 o
   0  -7  10          3.07          1.43        11.91 o
  -8  -6  10         99.55        119.55        12.87 o
  -7  -6  10         13.18          8.23         8.82 o
  -6  -6  10          1.08          7.98         9.30 o
  -5  -6  10         12.06         18.32         7.09 o
  -4  -6  10         76.17         76.34         7.55 o
  -3  -6  10         39.25         49.31         6.78 o
  -2  -6  10         22.33         22.93         7.56 o
  -1  -6  10          4.55          7.08         6.88 o
   0  -6  10         59.04         72.24        11.43 o
   1  -6  10          0.02         19.99        13.59 o
   2  -6  10         84.70        103.58        13.27 o
  -8  -5  10        136.94        124.46        11.18 o
  -7  -5  10          0.01          1.29         8.27 o
  -6  -5  10        158.34        138.53        11.52 o
  -5  -5  10        158.12        139.48         8.40 o
  -4  -5  10        194.43        181.43         8.62 o
  -3  -5  10         62.83         58.26         6.91 o
  -2  -5  10        300.09        302.41        11.49 o
  -1  -5  10         75.96         62.70         7.73 o
   0  -5  10          0.00         -5.90         5.90 o
   1  -5  10          0.18          4.24        11.57 o
   2  -5  10         11.80         11.40        10.70 o
   3  -5  10          4.08         -9.13         9.51 o
  -9  -4  10          1.07         -8.28         8.28 o
  -8  -4  10          3.56          9.04        19.79 o
  -7  -4  10        146.92        176.85        17.68 o
  -6  -4  10          0.39         -1.56         5.27 o
  -5  -4  10          0.05         -2.88         5.65 o
  -4  -4  10        665.19        625.68        21.67 o
  -3  -4  10         15.24         10.03         5.08 o
  -2  -4  10          6.91          6.31         4.84 o
  -1  -4  10         59.04         51.67         6.54 o
   0  -4  10          0.13         -0.87         4.08 o
   2  -4  10         16.27         11.44        12.04 o
   3  -4  10         10.34         11.98        11.08 o
   4  -4  10         37.61         36.13        13.33 o
   5  -4  10          7.54         21.73        10.29 o
  -9  -3  10          8.57         12.32         7.66 o
  -8  -3  10         16.54         24.17         7.18 o
  -7  -3  10        199.66        172.42        12.92 o
  -6  -3  10        403.53        357.32        13.53 o
  -5  -3  10        266.77        235.59         8.96 o
  -4  -3  10         94.36         82.84         6.24 o
  -3  -3  10        187.41        177.74        10.09 o
  -2  -3  10         91.36         88.45         7.69 o
  -1  -3  10          1.60         -3.69         3.69 o
   0  -3  10         64.04         60.80         5.00 o
   1  -3  10         18.22         14.58        12.34 o
   2  -3  10         20.90         25.69         8.28 o
   3  -3  10         83.38         73.18        11.14 o
   4  -3  10         13.45          6.63         8.13 o
   5  -3  10          1.32         -9.05         9.05 o
   6  -3  10         37.39         54.83        24.98 o
  -9  -2  10          0.63         12.73         7.17 o
  -8  -2  10          0.12         15.56         6.35 o
  -7  -2  10          7.71         10.23         9.03 o
  -6  -2  10         64.42         47.69         5.33 o
  -5  -2  10         82.53         99.42         8.02 o
  -4  -2  10        260.35        235.16         9.12 o
  -3  -2  10        502.21        478.55        12.07 o
  -2  -2  10          1.21          0.38         3.08 o
  -1  -2  10        233.92        239.05         8.30 o
   0  -2  10       1195.79       1181.70        23.88 o
   1  -2  10        228.25        207.14        11.83 o
   2  -2  10         26.06         27.27         7.05 o
   3  -2  10       1315.26       1320.96        61.70 o
   4  -2  10          5.42         12.34        11.14 o
   5  -2  10       1042.77       1033.07        34.42 o
   6  -2  10         21.13         17.36         9.14 o
   7  -2  10         10.70         15.91        11.06 o
  -9  -1  10        200.15        229.97        20.42 o
  -8  -1  10          9.43         11.49         6.28 o
  -7  -1  10         28.57         36.42         9.33 o
  -6  -1  10        102.26        107.34         8.23 o
  -5  -1  10         69.74         64.70         3.64 o
  -4  -1  10         15.04         16.26         3.13 o
  -3  -1  10          0.08         -0.96         3.16 o
  -2  -1  10        403.09        394.84         9.16 o
  -1  -1  10         39.26         44.70         3.36 o
   0  -1  10         41.33         44.20         3.21 o
   1  -1  10        591.18        612.14        12.16 o
   2  -1  10        538.63        546.06        15.98 o
   3  -1  10        263.35        231.81        12.12 o
   4  -1  10        270.82        219.49        12.72 o
   5  -1  10         36.35         34.61        11.74 o
   6  -1  10        142.61        137.29        11.65 o
   7  -1  10        298.22        298.07        27.13 o
  -9   0  10         17.58         14.76         7.17 o
  -8   0  10          0.40          6.40         6.27 o
  -7   0  10         39.51         34.54         9.34 o
  -6   0  10         51.87         44.08         6.21 o
  -5   0  10         23.52         21.61         4.64 o
  -4   0  10        478.65        468.70        13.87 o
  -3   0  10        111.43        118.81         4.73 o
  -2   0  10        212.69        192.74         5.75 o
  -1   0  10        132.55        135.78         4.66 o
   0   0  10        341.46        333.22         7.77 o
   1   0  10        494.22        503.77        10.32 o
   2   0  10         62.46         60.90         5.13 o
   3   0  10        119.42        126.31         7.18 o
   4   0  10        108.88        106.38         8.69 o
   5   0  10        324.43        285.48        17.93 o
   6   0  10        201.61        219.12        25.88 o
   7   0  10         37.14         37.56        10.53 o
   8   0  10        189.71        184.58        14.20 o
  -9   1  10         54.89         54.36        18.49 o
  -8   1  10          5.91          4.33        11.11 o
  -7   1  10         13.26         14.57         5.80 o
  -6   1  10        691.93        640.52       113.92 o
  -5   1  10        158.28        167.34        11.35 o
  -4   1  10        309.66        326.47        11.33 o
  -3   1  10        815.14        890.82        26.08 o
  -2   1  10         54.98         52.52         3.63 o
  -1   1  10         98.38         85.38         3.70 o
   0   1  10        200.40        200.51         5.72 o
   1   1  10        148.82        143.57         4.71 o
   2   1  10          3.87          2.14         2.53 o
   3   1  10         76.80         56.66         5.76 o
   4   1  10         10.33          7.34         5.45 o
   5   1  10         25.94         22.18         6.86 o
   6   1  10         48.64         46.13         9.69 o
   7   1  10         82.56         95.01        12.81 o
   8   1  10         20.67         24.00        11.18 o
   9   1  10         66.49         90.75        12.62 o
  -9   2  10         26.52         42.58         8.64 o
  -8   2  10        210.09        213.77        18.78 o
  -7   2  10          7.62          0.18         5.96 o
  -6   2  10        557.12        597.72        36.42 o
  -5   2  10         78.36         72.52         6.62 o
  -4   2  10        225.33        233.99         8.68 o
  -3   2  10        536.71        557.21        18.15 o
  -2   2  10        467.34        465.42         9.72 o
  -1   2  10         38.26         31.21         2.76 o
   0   2  10        259.14        268.12         7.66 o
   1   2  10         38.12         39.79         3.37 o
   2   2  10        851.71        886.25        17.63 o
   3   2  10         77.22         79.45         5.07 o
   4   2  10          9.07          8.56         3.98 o
   5   2  10         25.99         18.21         4.85 o
   6   2  10         51.88         49.47         6.74 o
   7   2  10          1.12         12.23         8.47 o
   8   2  10        132.53        171.13        13.08 o
   9   2  10        120.43        127.17        22.73 o
  -8   3  10         28.21         30.57         8.41 o
  -7   3  10          6.64         14.94         6.47 o
  -6   3  10        251.51        318.42        25.58 o
  -5   3  10         23.65         24.99         5.89 o
  -4   3  10         31.14         28.67         4.88 o
  -3   3  10        194.77        235.43        16.61 o
  -2   3  10          0.02          0.42         3.60 o
  -1   3  10        735.59        728.84        15.10 o
   0   3  10        563.55        590.99        11.72 o
   1   3  10        333.21        338.94         8.07 o
   2   3  10        176.91        170.91         5.45 o
   3   3  10         22.04         15.75         2.74 o
   4   3  10        156.46        175.84         5.75 o
   5   3  10         24.85         22.49         3.15 o
   6   3  10         23.98         26.40         3.22 o
   7   3  10         49.27         47.47         5.41 o
   8   3  10         84.19        100.60         5.71 o
   9   3  10          0.03         -8.03         8.03 o
  10   3  10        148.68        113.59        43.87 o
  -8   4  10         75.12         91.50        10.38 o
  -7   4  10         44.51         46.60         7.78 o
  -6   4  10          0.61          0.41         7.62 o
  -5   4  10          4.77         12.81         9.17 o
  -4   4  10          0.09          0.29         5.32 o
  -3   4  10        676.56        674.69        18.05 o
  -2   4  10        120.81        105.05         6.17 o
  -1   4  10         65.49         70.16         3.86 o
   0   4  10         41.35         45.24         3.19 o
   1   4  10        293.51        330.68         8.11 o
   2   4  10         17.70         24.46         2.80 o
   3   4  10        417.02        391.61         9.14 o
   4   4  10         24.70         24.56         3.19 o
   5   4  10        509.05        473.20        10.92 o
   6   4  10         27.40         17.77         4.91 o
   7   4  10        273.66        256.39        12.13 o
   8   4  10         52.97         44.30         7.23 o
   9   4  10          3.15          1.42         5.74 o
  10   4  10          0.19          7.46        11.05 o
  -7   5  10          1.38         -5.68         9.85 o
  -6   5  10         26.78         13.93         7.51 o
  -5   5  10         24.59         12.70         7.84 o
  -4   5  10          3.37         10.98         6.22 o
  -3   5  10          1.70         -2.74         5.19 o
  -2   5  10         13.72         13.73         3.21 o
  -1   5  10          0.00          0.42         2.75 o
   0   5  10        407.63        404.27         9.50 o
   1   5  10        103.23        104.57         4.81 o
   2   5  10        300.00        269.64         7.67 o
   3   5  10        273.07        270.20         7.63 o
   4   5  10         26.42         21.43         3.26 o
   5   5  10         24.12         20.46         4.49 o
   6   5  10         20.12         11.13         3.74 o
   7   5  10          0.61          0.64         4.29 o
   8   5  10        430.82        436.64        12.91 o
   9   5  10         90.57         86.61         7.24 o
  10   5  10         65.17         32.48        20.08 o
  -7   6  10         51.18         42.48         9.65 o
  -6   6  10        334.70        312.49        67.12 o
  -5   6  10         25.35         31.50         8.81 o
  -4   6  10         95.46         93.09         6.77 o
  -3   6  10         60.67         59.11         5.04 o
  -2   6  10        137.66        135.55         6.63 o
  -1   6  10         36.08         40.98         3.96 o
   0   6  10          0.01         -0.55         3.22 o
   1   6  10         50.47         41.04         3.79 o
   2   6  10        426.72        418.17        10.12 o
   3   6  10          3.10          7.96         3.04 o
   4   6  10         99.28         92.66         4.86 o
   5   6  10         86.26         87.50         4.93 o
   6   6  10         41.80         43.29         4.33 o
   7   6  10        879.79        912.42        21.75 o
   8   6  10          3.77          4.18         4.61 o
   9   6  10          0.02          7.68         5.93 o
  10   6  10          0.79         -7.24         7.24 o
  -6   7  10         31.06         30.48        11.33 o
  -5   7  10        136.91        149.50        11.59 o
  -4   7  10        457.47        469.56        13.59 o
  -3   7  10          9.77          5.07         5.07 o
  -2   7  10         13.04         11.98         4.77 o
  -1   7  10        313.63        324.71        10.46 o
   0   7  10        103.91         90.21         5.27 o
   1   7  10         43.37         42.74         4.22 o
   2   7  10        198.81        204.79         7.02 o
   3   7  10        108.46        107.31         5.41 o
   4   7  10        162.81        138.19         6.00 o
   5   7  10         61.02         73.22         4.72 o
   6   7  10        335.51        307.33        10.00 o
   7   7  10        497.66        478.28        16.44 o
   8   7  10        484.42        489.91        21.42 o
   9   7  10         15.58         16.54         6.04 o
  10   7  10          5.35         -2.93        13.00 o
  -5   8  10          4.35         -5.68        10.88 o
  -4   8  10        141.73        140.22         9.21 o
  -3   8  10         55.24         69.39         9.17 o
  -2   8  10         39.05         54.01         6.37 o
  -1   8  10          4.69          7.61         5.35 o
   0   8  10         12.91          9.43         4.54 o
   1   8  10        522.95        527.16        22.70 o
   2   8  10        206.87        198.46         7.51 o
   3   8  10        304.06        308.98         9.03 o
   4   8  10        625.98        625.90        14.36 o
   5   8  10         81.69         79.70         5.26 o
   6   8  10          0.66         -0.16         4.17 o
   7   8  10         98.19         91.77         6.07 o
   8   8  10         10.47          7.71         5.68 o
   9   8  10        234.67        238.08        12.67 o
  10   8  10          0.66          4.23        10.36 o
  -4   9  10         64.24         81.87        35.76 o
  -3   9  10         18.00         -3.66         7.82 o
  -2   9  10        403.01        396.82        15.00 o
  -1   9  10          7.71          1.26         5.48 o
   0   9  10         64.27         58.02         6.60 o
   1   9  10         61.58         57.34         5.86 o
   2   9  10          5.68          6.06         4.67 o
   3   9  10          2.89          0.73         4.36 o
   4   9  10        495.35        502.42        13.94 o
   5   9  10        170.17        186.82         8.47 o
   6   9  10         14.52         13.82         4.86 o
   7   9  10         84.19         80.30         6.38 o
   8   9  10         16.04         11.59         5.76 o
   9   9  10        374.91        373.17        19.32 o
  10   9  10        158.89        156.22        14.25 o
  -3  10  10         44.37         37.55        14.95 o
  -2  10  10          6.39          3.49        17.90 o
  -1  10  10          0.04         -1.63         7.21 o
   0  10  10         84.48         77.28         7.92 o
   1  10  10        111.26        102.75         7.99 o
   2  10  10        311.79        309.87        14.49 o
   3  10  10         55.33         62.79         6.43 o
   4  10  10         60.54         54.82         5.89 o
   5  10  10         21.70         24.98         5.47 o
   6  10  10        194.61        191.37         9.18 o
   7  10  10         32.40         25.51         5.76 o
   8  10  10         23.64         28.59         9.15 o
   9  10  10          2.91          5.28        14.16 o
  -1  11  10          1.60         -5.41         9.74 o
   0  11  10         78.01         67.30        13.59 o
   1  11  10          7.53         -5.97         7.06 o
   2  11  10         86.55         90.11         9.84 o
   3  11  10          3.74          2.87         6.58 o
   4  11  10         68.99         69.07         6.68 o
   5  11  10         58.21         65.78         6.76 o
   6  11  10        256.40        269.28        11.69 o
   7  11  10        239.84        219.12        14.48 o
   8  11  10         11.92          9.98        10.35 o
   9  11  10          7.61          9.49         9.85 o
   1  12  10         26.12         28.83        10.41 o
   2  12  10         88.18        102.87        11.30 o
   3  12  10         42.57         34.51        11.52 o
   4  12  10        347.01        356.22        23.55 o
   5  12  10         15.31         39.84        13.33 o
   6  12  10          6.48          5.81         9.32 o
   7  12  10         23.93          6.31         6.89 o
   8  12  10        366.60        417.88        27.24 o
  -6  -6  11         30.32         28.52         9.24 o
  -5  -6  11         19.17         20.83         9.08 o
  -4  -6  11          0.54         -4.84        12.55 o
  -3  -6  11         34.99         58.04        14.40 o
  -2  -6  11          0.08         24.53         8.44 o
  -1  -6  11        133.37        177.33        14.92 o
   0  -6  11          0.04        -11.43        11.43 o
  -7  -5  11         32.03         68.40        10.43 o
  -6  -5  11          2.42          8.74        14.19 o
  -5  -5  11          0.09          1.00         7.42 o
  -4  -5  11         20.53          6.01         9.82 o
  -3  -5  11         27.01         31.54         9.43 o
  -2  -5  11          0.13         -0.56         6.69 o
  -1  -5  11          0.38         11.53         7.44 o
   0  -5  11         21.72         35.34        10.01 o
   1  -5  11         52.63         43.48        11.19 o
   2  -5  11         27.93         36.41        11.33 o
  -8  -4  11          1.95         -3.89        14.54 o
  -7  -4  11        426.08        465.38        20.43 o
  -6  -4  11         29.49         19.90        18.79 o
  -5  -4  11         37.27         43.04         7.65 o
  -4  -4  11         13.67         21.00         5.87 o
  -3  -4  11          3.83         -3.85         5.36 o
  -2  -4  11        198.48        198.44        10.50 o
  -1  -4  11          0.50          2.60         5.06 o
   0  -4  11        132.37        130.51        12.39 o
   1  -4  11         68.13         80.13        20.62 o
   2  -4  11         23.96         33.41         9.75 o
   3  -4  11         48.73         40.35        11.63 o
   4  -4  11         15.34          5.01        10.91 o
  -8  -3  11         10.25          6.53         7.62 o
  -7  -3  11        364.75        412.14        26.98 o
  -6  -3  11        100.43        126.41        15.35 o
  -5  -3  11         53.01         61.32         6.66 o
  -4  -3  11         17.30         16.24         5.83 o
  -3  -3  11         46.03         56.88         5.42 o
  -2  -3  11         20.85         27.25         5.94 o
  -1  -3  11        153.49        150.12         7.02 o
   0  -3  11        172.16        152.70         8.91 o
   1  -3  11        109.79         89.95        11.29 o
   2  -3  11          0.99        -12.94        12.94 o
   3  -3  11         61.91         72.90        12.33 o
   4  -3  11          1.02         -0.08         9.04 o
   5  -3  11         96.54         99.37        12.53 o
  -8  -2  11         51.94         56.07        15.02 o
  -7  -2  11         15.27         14.65         6.59 o
  -6  -2  11         19.34          8.19         6.55 o
  -5  -2  11          1.42          8.82         4.67 o
  -4  -2  11         93.47         88.81         5.38 o
  -3  -2  11        101.53        110.25         7.78 o
  -2  -2  11         83.73         98.89         5.70 o
  -1  -2  11        477.46        469.04        12.27 o
   0  -2  11        300.32        271.31         9.28 o
   1  -2  11          3.34         -1.07         6.74 o
   2  -2  11         76.47         74.32         9.57 o
   3  -2  11         14.34         21.21         8.85 o
   4  -2  11        104.61        111.44        10.75 o
   5  -2  11         41.61         41.03         9.27 o
   6  -2  11          0.05         -2.76        10.19 o
  -9  -1  11         11.83         21.13         8.21 o
  -8  -1  11         27.60         48.52         8.25 o
  -7  -1  11        179.69        207.21        12.90 o
  -6  -1  11         72.65         77.35        12.04 o
  -5  -1  11          1.44         -1.67         5.42 o
  -4  -1  11        129.38        136.86         6.25 o
  -3  -1  11         45.67         34.28         4.30 o
  -2  -1  11       1354.44       1379.94        37.51 o
  -1  -1  11       1116.14       1042.07        21.43 o
   0  -1  11         28.13         30.93         3.75 o
   1  -1  11        365.38        347.42         9.92 o
   2  -1  11         66.97         75.16        11.58 o
   3  -1  11          7.14         29.77        14.90 o
   4  -1  11         72.54         95.41        15.35 o
   5  -1  11         41.30         42.21        10.45 o
   6  -1  11        159.62        201.41        13.99 o
   7  -1  11          8.50          2.31        10.41 o
  -8   0  11          9.90          0.30        18.80 o
  -7   0  11          2.60          8.68         7.08 o
  -6   0  11        129.89        117.25        11.96 o
  -5   0  11          1.07          2.67         6.47 o
  -4   0  11        789.34        801.09        25.09 o
  -3   0  11        591.60        575.29        18.10 o
  -2   0  11        287.82        331.66         9.80 o
  -1   0  11       5088.34       5082.57       102.03 o
   0   0  11        692.41        704.20        16.53 o
   1   0  11        327.74        322.00         8.78 o
   2   0  11        616.81        601.60        18.63 o
   3   0  11          4.46          6.42         5.43 o
   4   0  11         60.32         47.14         8.39 o
   5   0  11        665.82        688.31        41.23 o
   6   0  11          6.35          4.81        11.42 o
   7   0  11          6.68         15.74         9.89 o
  -8   1  11        283.69        341.28        24.33 o
  -7   1  11          8.41         -8.17        15.33 o
  -6   1  11         18.44         17.16        10.83 o
  -5   1  11         20.35          8.39         5.40 o
  -4   1  11        105.79        120.48         7.56 o
  -3   1  11          4.04          4.45         4.02 o
  -2   1  11         56.25         66.14         3.86 o
  -1   1  11         29.91         24.23         4.02 o
   0   1  11       1003.60        947.54        17.45 o
   1   1  11          8.85          8.54         2.47 o
   2   1  11        231.97        205.81         7.30 o
   3   1  11        280.70        239.58        10.77 o
   4   1  11         19.85         17.63         6.07 o
   5   1  11         24.92         34.08         8.01 o
   6   1  11         21.43         -2.77        26.18 o
   7   1  11        144.97        186.87        15.80 o
   8   1  11         99.47        110.20        12.46 o
  -8   2  11          0.01         13.06         7.49 o
  -7   2  11         73.42         77.24         8.59 o
  -6   2  11         12.02         13.02         9.27 o
  -5   2  11        404.73        400.46        39.73 o
  -4   2  11        253.38        241.95        12.12 o
  -3   2  11       1099.16       1184.00        30.22 o
  -2   2  11        143.63        143.74         5.35 o
  -1   2  11       2018.78       1993.06        33.57 o
   0   2  11        427.43        401.84         9.17 o
   1   2  11         45.48         57.61         3.41 o
   2   2  11         40.14         47.19         4.21 o
   3   2  11          7.52          6.15         2.76 o
   4   2  11        155.19        140.88        10.72 o
   5   2  11          1.05         -5.12         9.78 o
   6   2  11        159.96        158.76        10.78 o
   7   2  11          6.56         12.70         7.49 o
   8   2  11        167.12        205.29        16.60 o
  -8   3  11         13.24          9.80         8.47 o
  -7   3  11          9.85         21.14         9.70 o
  -6   3  11        113.68        100.79         8.40 o
  -5   3  11         96.29         83.97        13.24 o
  -4   3  11         95.00         98.91        15.58 o
  -3   3  11         26.10         28.12         4.88 o
  -2   3  11         21.11         19.45         6.13 o
  -1   3  11          3.97          3.55         2.60 o
   0   3  11          7.86          8.96         3.32 o
   1   3  11         79.13         84.75         4.11 o
   2   3  11          0.95          2.67         2.82 o
   3   3  11          1.71         -1.18         2.91 o
   4   3  11        155.20        150.82         6.54 o
   5   3  11         61.65         66.37         4.26 o
   6   3  11         25.88         22.46        21.52 o
   7   3  11         37.74         33.62        13.24 o
   8   3  11          5.28         -7.81         7.81 o
   9   3  11         18.38         24.74        11.64 o
  -7   4  11         47.35         41.39        10.53 o
  -6   4  11          4.57         12.54        15.20 o
  -5   4  11          3.29          7.14        11.74 o
  -4   4  11          3.02          6.13         8.01 o
  -3   4  11         81.09         77.82         7.55 o
  -2   4  11       1091.71       1061.07        28.15 o
  -1   4  11        149.69        150.62         5.92 o
   0   4  11        211.78        220.35         6.92 o
   1   4  11          8.65         19.53         3.19 o
   2   4  11         37.42         29.81         3.37 o
   3   4  11          0.37          2.22         3.15 o
   4   4  11        226.02        228.76         7.60 o
   5   4  11        343.70        371.58        10.43 o
   6   4  11          0.02          3.39         3.57 o
   7   4  11        137.87        139.74         8.89 o
   8   4  11         15.83         11.31         5.22 o
   9   4  11         58.39         69.10        16.34 o
  -7   5  11         14.39         -0.64         8.54 o
  -6   5  11          1.60         -7.79         7.79 o
  -5   5  11          1.95          7.96        23.32 o
  -4   5  11         12.35         18.43         6.95 o
  -3   5  11         41.88         37.15        11.24 o
  -2   5  11        222.18        220.04         7.52 o
  -1   5  11          0.00          7.39         3.53 o
   0   5  11        605.29        602.12        13.31 o
   1   5  11        157.67        177.26         7.14 o
   2   5  11          2.45         16.19         3.98 o
   3   5  11        136.22        132.82         5.77 o
   4   5  11         64.62         48.71         4.61 o
   5   5  11        433.10        437.70        11.24 o
   6   5  11         27.91         42.54         4.88 o
   7   5  11        167.56        166.91         7.34 o
   8   5  11         65.06         66.34         6.46 o
   9   5  11          0.32          6.75        13.09 o
  -6   6  11        247.88        276.89        33.11 o
  -5   6  11        134.01        140.62        12.36 o
  -4   6  11        476.76        508.06        21.07 o
  -3   6  11        284.27        264.56        17.95 o
  -2   6  11        477.01        429.99        12.58 o
  -1   6  11        217.95        227.54         8.95 o
   0   6  11          0.08          6.19         3.58 o
   1   6  11         53.36         49.94         4.74 o
   2   6  11          3.03          6.13         3.36 o
   3   6  11        166.08        160.38         6.55 o
   4   6  11        156.77        163.23         6.83 o
   5   6  11         40.28         50.46         4.53 o
   6   6  11         16.04         22.21         4.93 o
   7   6  11         61.11         61.53         5.49 o
   8   6  11          1.42          1.22         5.55 o
   9   6  11         11.57          9.41         6.79 o
  10   6  11          0.61         -6.95         9.72 o
  -5   7  11         57.08         61.48        11.18 o
  -4   7  11         17.50          8.09        13.98 o
  -3   7  11        152.68        146.89         9.54 o
  -2   7  11        103.02         95.88         6.71 o
  -1   7  11          3.21          6.51         4.78 o
   0   7  11        642.83        634.24        15.54 o
   1   7  11         53.93         53.05         4.71 o
   2   7  11         57.53         63.88         4.96 o
   3   7  11         19.11         27.16         4.08 o
   4   7  11          0.61         -1.73         3.67 o
   5   7  11        141.39        133.07         6.50 o
   6   7  11        111.10         98.67         6.95 o
   7   7  11         74.15         72.88         6.40 o
   8   7  11         26.62         33.59         5.84 o
   9   7  11          0.00          8.95         8.17 o
  10   7  11          4.10         15.13        14.38 o
  -4   8  11         54.33         57.14        10.83 o
  -3   8  11          7.94          9.89         6.39 o
  -2   8  11         71.77         71.85         6.97 o
  -1   8  11        879.31        819.80        19.43 o
   0   8  11          1.80          8.74         5.42 o
   1   8  11        432.18        420.08        12.60 o
   2   8  11          1.26         10.14         4.47 o
   3   8  11        309.76        297.54         9.50 o
   4   8  11         65.55         80.60         5.52 o
   5   8  11          0.63         -4.22         4.22 o
   6   8  11        585.16        580.33        15.48 o
   7   8  11          4.39          5.50         5.57 o
   8   8  11          5.31         -5.66         5.66 o
   9   8  11         11.09         12.04         7.24 o
  10   8  11         58.84         86.25        15.65 o
  -3   9  11         41.31         50.99        11.34 o
  -2   9  11          6.68          1.85         9.57 o
  -1   9  11        397.54        378.77        13.32 o
   0   9  11        439.12        417.44        13.58 o
   1   9  11          1.82         -0.30         5.99 o
   2   9  11        168.05        171.80         9.30 o
   3   9  11         26.22         38.82         5.45 o
   4   9  11          9.78         17.14         7.52 o
   5   9  11          1.27         -4.83         4.83 o
   6   9  11        722.04        721.68        19.82 o
   7   9  11         32.53         47.99         6.92 o
   8   9  11          8.01         -2.20         6.24 o
   9   9  11         16.00         10.23        10.90 o
  -2  10  11        117.39        121.73        11.76 o
  -1  10  11          0.09         -0.94        10.56 o
   0  10  11          2.93         -7.11         7.11 o
   1  10  11         81.06         82.83         7.32 o
   2  10  11         99.58         94.69         8.19 o
   3  10  11         14.57         18.48         9.30 o
   4  10  11         16.48         23.02         6.07 o
   5  10  11         55.98         56.97         6.46 o
   6  10  11        168.70        170.62         9.45 o
   7  10  11         10.18          6.27         6.45 o
   8  10  11         44.29         55.28         9.85 o
   9  10  11        106.60        125.41        12.82 o
  -1  11  11        198.27        188.46        14.06 o
   0  11  11          6.02         12.61         9.74 o
   1  11  11         34.76         21.49        12.61 o
   2  11  11        151.62        158.67        12.19 o
   3  11  11         22.15         17.34         7.57 o
   4  11  11          0.20         15.64         7.52 o
   5  11  11        848.14        863.31        23.43 o
   6  11  11        207.49        248.72        22.55 o
   7  11  11         14.14          4.80         7.29 o
   8  11  11          0.12         -4.45         6.87 o
   2  12  11         60.05         65.42        11.05 o
   3  12  11         72.83         56.84        10.19 o
   4  12  11         49.72         44.80        10.87 o
   5  12  11         25.41         19.66        23.22 o
   6  12  11         99.87         86.81        20.63 o
   7  12  11        121.37        125.92        15.63 o
  -5  -5  12          9.57          8.17        16.54 o
  -4  -5  12          8.77          1.23         9.86 o
  -3  -5  12         46.80         49.73        18.16 o
  -2  -5  12        110.52        121.64        19.26 o
  -1  -5  12         33.77         51.02        12.09 o
   0  -5  12          6.12          9.36        11.63 o
  -7  -4  12        118.47        171.39        12.93 o
  -6  -4  12          0.06         -3.35         8.66 o
  -5  -4  12         42.18         43.71        13.14 o
  -4  -4  12          7.16          4.45         7.00 o
  -3  -4  12         41.91         45.16         7.67 o
  -2  -4  12        121.64        150.05        15.21 o
  -1  -4  12         42.94         31.22        11.95 o
   0  -4  12         14.22        -10.88        11.64 o
   1  -4  12          5.09         19.14        12.09 o
   2  -4  12          0.93         14.78        11.06 o
  -7  -3  12         60.16         78.49        13.64 o
  -6  -3  12         40.04         61.94        13.58 o
  -5  -3  12         78.43         88.14        12.64 o
  -4  -3  12          2.33         -2.56         5.75 o
  -3  -3  12        123.44        152.47         8.30 o
  -2  -3  12         69.45         57.32         5.98 o
  -1  -3  12          0.78         11.25         5.69 o
   0  -3  12         28.34         20.62         9.69 o
   1  -3  12         27.96         30.32        10.92 o
   2  -3  12         31.13         31.08        11.97 o
   3  -3  12         18.41         25.46        10.53 o
   4  -3  12          7.47         15.64        10.87 o
  -8  -2  12         23.39         13.37         8.61 o
  -7  -2  12        129.37        111.42        10.35 o
  -6  -2  12         43.85         45.49        13.54 o
  -5  -2  12         13.79         14.75         6.95 o
  -4  -2  12        257.16        269.01        13.06 o
  -3  -2  12         57.00         67.74         5.66 o
  -2  -2  12          6.51          0.58         4.54 o
  -1  -2  12        133.21        123.16         6.80 o
   0  -2  12          0.84         -4.26         4.26 o
   1  -2  12        213.41        221.58        17.56 o
   2  -2  12         81.13         97.99        12.34 o
   3  -2  12         21.83         23.13        12.78 o
   4  -2  12         78.31         60.38        10.81 o
   5  -2  12        156.63        177.78        18.35 o
  -8  -1  12         72.28         80.86         9.69 o
  -7  -1  12         11.48         32.99         7.64 o
  -6  -1  12         42.28         62.46        14.30 o
  -5  -1  12         18.52         20.86         6.65 o
  -4  -1  12         97.93         89.72         7.77 o
  -3  -1  12        506.09        481.78        15.43 o
  -2  -1  12        167.96        145.33         6.55 o
  -1  -1  12        111.87        108.65         6.32 o
   0  -1  12        132.78        136.53        13.17 o
   1  -1  12          1.21          4.31         7.34 o
   2  -1  12         36.33         40.18         7.93 o
   3  -1  12          0.03         -5.95         9.30 o
   4  -1  12         45.75         81.54        15.96 o
   5  -1  12          7.62          7.04         8.90 o
   6  -1  12          5.55         13.98        10.41 o
  -8   0  12         91.13        118.69        16.93 o
  -7   0  12          0.95          2.50         6.54 o
  -6   0  12          0.31          2.24         9.18 o
  -5   0  12          6.56         -1.89         5.28 o
  -4   0  12         32.58         35.61         5.99 o
  -3   0  12         89.63         79.20         5.67 o
  -2   0  12         17.01         12.06         3.85 o
  -1   0  12          0.74          6.78         3.83 o
   0   0  12        548.84        509.11        14.78 o
   1   0  12         64.24         85.24         5.36 o
   2   0  12          0.01         12.77         6.65 o
   3   0  12         15.98         14.93         7.80 o
   4   0  12        271.80        262.01        26.94 o
   5   0  12         41.20         48.70         9.23 o
   6   0  12        267.15        283.36        17.64 o
  -8   1  12        175.73        222.05        16.02 o
  -7   1  12          6.28        -11.16        11.71 o
  -6   1  12        127.93        133.14        12.23 o
  -5   1  12          5.61          2.60        13.69 o
  -4   1  12        356.41        354.86        16.20 o
  -3   1  12         36.72         25.24         5.07 o
  -2   1  12       1710.02       1635.84        34.53 o
  -1   1  12        765.04        747.25        19.33 o
   0   1  12        236.82        255.74        10.45 o
   1   1  12        164.47        139.91         8.38 o
   2   1  12        158.96        161.01         6.65 o
   3   1  12         59.74         48.63         7.39 o
   4   1  12          1.29         -0.72        14.75 o
   5   1  12         13.96         11.44        10.83 o
   6   1  12          0.00         -5.07         7.92 o
   7   1  12         28.82         15.22        13.08 o
  -7   2  12          6.14         -9.46         9.46 o
  -6   2  12          3.58          2.04         8.13 o
  -5   2  12        266.74        239.91        17.65 o
  -4   2  12        466.96        454.39        20.16 o
  -3   2  12        412.34        460.33        17.09 o
  -2   2  12        798.43        809.55        27.18 o
  -1   2  12         71.96         71.14         4.67 o
   0   2  12         18.10          8.24         3.62 o
   1   2  12        339.39        308.66        11.63 o
   2   2  12        129.29        113.74         5.39 o
   3   2  12        144.55        124.21         7.67 o
   4   2  12         94.66         57.79        13.24 o
   5   2  12        150.05        152.59        18.66 o
   6   2  12        111.89        114.67        15.65 o
   7   2  12          9.21         21.32        29.95 o
   8   2  12         34.20         40.52        14.30 o
  -7   3  12          2.62         -0.65         9.35 o
  -6   3  12          2.34         -0.65         6.36 o
  -5   3  12         17.80         14.80         8.17 o
  -4   3  12         46.95         49.58         8.43 o
  -3   3  12        276.08        333.05        15.64 o
  -2   3  12        694.58        736.53        24.14 o
  -1   3  12        104.42         93.81         5.47 o
   0   3  12        877.50        886.87        23.58 o
   1   3  12        155.24        186.08         9.04 o
   2   3  12         53.40         52.58         5.17 o
   3   3  12        372.47        341.55        12.88 o
   4   3  12         63.53         52.24         6.31 o
   5   3  12         82.15         51.80        18.96 o
   6   3  12        144.96        136.81        13.19 o
   7   3  12         23.29         25.88         9.36 o
   8   3  12         32.68         62.19        12.20 o
  -7   4  12         38.50         47.30         9.13 o
  -6   4  12         19.10         20.65        16.77 o
  -5   4  12         27.28         26.58        13.95 o
  -4   4  12        129.61        123.10        15.95 o
  -3   4  12        295.46        230.55        27.24 o
  -2   4  12         33.23         33.92         7.35 o
  -1   4  12        149.07        141.60         6.80 o
   0   4  12          0.36         -4.11         4.11 o
   1   4  12        172.65        155.58         6.91 o
   2   4  12        113.84         95.02         5.18 o
   3   4  12         34.54         31.88         4.07 o
   4   4  12         56.07         52.94         5.00 o
   5   4  12        313.75        291.51        10.37 o
   6   4  12         32.06         43.64         8.51 o
   7   4  12          0.00         -3.14         7.21 o
   8   4  12          8.91         -6.49         8.75 o
  -6   5  12         21.60         32.62         8.78 o
  -5   5  12          6.10          3.01         7.43 o
  -4   5  12          3.15          4.51        11.44 o
  -3   5  12         49.16         50.71        10.34 o
  -2   5  12        159.45        141.12        12.08 o
  -1   5  12        413.22        405.39        12.14 o
   0   5  12         83.03         94.10         6.08 o
   1   5  12        743.39        713.67        16.46 o
   2   5  12         57.58         71.81         8.60 o
   3   5  12        372.70        306.04         9.55 o
   4   5  12        361.22        364.69        10.87 o
   5   5  12         89.08         87.92         6.30 o
   6   5  12        108.30        131.46         7.02 o
   7   5  12        108.98        112.88         7.16 o
   8   5  12         29.23         20.66         8.41 o
   9   5  12          0.03         20.88         9.68 o
  -5   6  12         38.98         48.94        19.26 o
  -4   6  12        885.69       1005.97        39.47 o
  -3   6  12         81.14         68.65        11.58 o
  -2   6  12        403.72        393.53        15.18 o
  -1   6  12        149.06        156.95         7.80 o
   0   6  12          2.37          7.54         5.70 o
   1   6  12         68.25         67.61         5.02 o
   2   6  12        195.76        205.82        10.22 o
   3   6  12        153.04        173.07         8.10 o
   4   6  12        293.62        252.95         9.17 o
   5   6  12         22.41         25.37         5.19 o
   6   6  12        235.88        216.93         9.04 o
   7   6  12         86.31         95.67         7.00 o
   8   6  12         17.95         -2.72        11.03 o
   9   6  12         82.24         94.74        13.72 o
  -5   7  12          8.50         22.22        11.81 o
  -4   7  12        262.07        311.71        21.44 o
  -3   7  12        182.03        163.22        12.44 o
  -2   7  12         18.92         14.76         7.30 o
  -1   7  12         76.34         81.74         5.92 o
   0   7  12         83.36         72.98         6.37 o
   1   7  12         51.57         49.71         5.99 o
   2   7  12        150.30        145.19         7.49 o
   3   7  12         85.96         84.77         5.85 o
   4   7  12         53.44         54.93         5.33 o
   5   7  12        118.19        107.11         7.42 o
   6   7  12          4.42          7.57         6.74 o
   7   7  12        474.71        440.89        17.83 o
   8   7  12          0.36          2.10         6.26 o
   9   7  12         27.47         16.89        13.68 o
  -4   8  12         56.22         39.65        22.58 o
  -3   8  12        235.64        244.19        15.88 o
  -2   8  12         59.09         69.04         7.13 o
  -1   8  12          8.37         10.96         5.86 o
   0   8  12         57.96         58.64         6.14 o
   1   8  12         37.97         37.16         6.40 o
   2   8  12         58.44         70.59         6.81 o
   3   8  12          0.18         10.10         4.66 o
   4   8  12        219.93        217.06         9.43 o
   5   8  12        225.04        210.73        11.14 o
   6   8  12        428.02        439.91        15.41 o
   7   8  12          2.70          7.44         5.56 o
   8   8  12        627.77        731.86        32.87 o
   9   8  12          5.33         11.95        10.92 o
  -3   9  12         43.85         25.91        19.29 o
  -2   9  12         93.88         57.59        10.58 o
  -1   9  12         51.14         51.83         9.40 o
   0   9  12         35.06         49.10         6.70 o
   1   9  12         31.17         26.15         7.48 o
   2   9  12        126.00        156.70         9.57 o
   3   9  12        131.93        153.42        11.10 o
   4   9  12        119.74        149.58         9.38 o
   5   9  12         88.61         99.53         7.43 o
   6   9  12          0.00         -0.93        14.48 o
   7   9  12        639.10        615.37        18.85 o
   8   9  12          0.83          6.76         6.98 o
  -1  10  12          4.55         18.46         8.06 o
   0  10  12        205.71        204.31        13.12 o
   1  10  12         63.71         48.39         7.28 o
   2  10  12         98.01         90.14         8.82 o
   3  10  12        157.09        169.01        10.99 o
   4  10  12        320.74        316.62        22.56 o
   5  10  12        164.14        171.98        16.42 o
   6  10  12         22.11         15.06        12.84 o
   7  10  12         29.19         26.63         8.12 o
   8  10  12         41.86         66.56        10.08 o
   0  11  12          0.23          0.60         9.65 o
   1  11  12         23.44         28.26         8.42 o
   2  11  12         38.91         23.03         8.03 o
   3  11  12          0.15          3.27         7.24 o
   4  11  12          3.49          5.58         6.69 o
   5  11  12        365.54        400.81        27.61 o
   6  11  12          8.02         -7.99         7.99 o
   7  11  12         48.88         47.99        10.21 o
   4  12  12         15.34         21.76         8.91 o
  -4  -4  13          1.28         -0.83         8.39 o
  -3  -4  13         18.11          8.77        14.03 o
  -2  -4  13          4.24         10.52        10.76 o
  -1  -4  13         20.74         39.98        14.36 o
   0  -4  13         23.13         25.93        11.25 o
  -6  -3  13         13.29         24.58         9.01 o
  -5  -3  13          6.51         21.00        13.84 o
  -4  -3  13          0.00          0.93         9.56 o
  -3  -3  13         44.43         25.72        13.47 o
  -2  -3  13         23.57         10.33        11.35 o
  -1  -3  13          8.61         21.10         9.48 o
   0  -3  13         21.49         47.35        17.61 o
   1  -3  13          0.14         -0.01        25.89 o
   2  -3  13         11.15         34.54        10.68 o
  -6  -2  13         43.35         45.86         8.94 o
  -5  -2  13         53.25         98.73        24.68 o
  -4  -2  13         73.99         72.22         8.99 o
  -3  -2  13        169.24        171.09        15.33 o
  -2  -2  13          0.99         -2.71         5.50 o
  -1  -2  13         13.78          6.47         5.53 o
   0  -2  13          0.03         -0.28         8.16 o
   1  -2  13          8.24         -9.33        10.11 o
   2  -2  13         81.71        100.54        10.99 o
   3  -2  13          0.73         14.39         9.68 o
  -7  -1  13         98.42         93.27        10.37 o
  -6  -1  13          0.25         -7.62         7.62 o
  -5  -1  13          8.58         20.77        10.84 o
  -4  -1  13        673.34        712.98        24.24 o
  -3  -1  13        145.39        165.17        10.14 o
  -2  -1  13         63.41         66.02         6.18 o
  -1  -1  13         60.09         70.61         7.32 o
   0  -1  13         40.05          3.53         6.06 o
   1  -1  13        123.12        143.11        11.07 o
   2  -1  13         50.15         45.49        11.28 o
   3  -1  13          5.43          6.33        10.86 o
   4  -1  13          4.27          8.82         9.29 o
  -7   0  13         61.27         71.92         9.57 o
  -6   0  13         26.65         18.60         7.48 o
  -5   0  13         41.04         52.50        10.66 o
  -4   0  13         15.49         13.84         6.08 o
  -3   0  13        139.39        132.80         9.76 o
  -2   0  13         80.88         79.10         6.48 o
  -1   0  13         24.59         23.53         4.93 o
   0   0  13          0.49          6.71         6.49 o
   1   0  13         55.71         65.62         9.30 o
   2   0  13         13.23         23.04         7.41 o
   3   0  13        291.06        272.49        20.01 o
   4   0  13         36.95         27.45         9.20 o
   5   0  13         13.55          6.82        12.93 o
  -7   1  13         97.88        126.42        10.75 o
  -6   1  13          7.02         15.66        14.33 o
  -5   1  13          1.12         -9.37         9.37 o
  -4   1  13        169.85        180.61        11.00 o
  -3   1  13         85.52         96.80         7.67 o
  -2   1  13         42.43         43.60         5.24 o
  -1   1  13        315.40        340.12        17.85 o
   0   1  13         20.72         26.84         8.00 o
   1   1  13          0.28          0.22         3.60 o
   2   1  13         26.72         29.31         6.49 o
   3   1  13         19.86         30.93         7.85 o
   4   1  13         10.08         14.15         9.40 o
   5   1  13         12.36          1.16         8.44 o
   6   1  13         95.14         85.78        11.20 o
  -6   2  13         14.44         14.96        16.86 o
  -5   2  13          1.04         -0.08         6.00 o
  -4   2  13         95.07         84.37         9.88 o
  -3   2  13         14.66          7.49         5.22 o
  -2   2  13        238.29        218.20        24.98 o
  -1   2  13          0.35         -2.55         4.52 o
   0   2  13         79.09         78.82         6.07 o
   1   2  13         29.76         27.17         4.17 o
   2   2  13        700.60        668.46        24.40 o
   3   2  13        210.74        170.13        16.33 o
   4   2  13          3.67          3.36         8.74 o
   5   2  13         14.79         16.15         8.06 o
   6   2  13        355.33        371.53        18.65 o
   7   2  13         49.39         68.26        10.89 o
  -6   3  13        163.74        140.73        11.24 o
  -5   3  13        195.15        195.72        13.07 o
  -4   3  13          5.48         -2.41         9.78 o
  -3   3  13         26.13         23.55         5.81 o
  -2   3  13        798.64        814.37        57.03 o
  -1   3  13         13.08         11.25         4.56 o
   0   3  13        159.43        157.42         7.98 o
   1   3  13          8.54          3.94         4.23 o
   2   3  13         30.45         23.39         5.41 o
   3   3  13        277.27        274.37        13.93 o
   4   3  13         45.40          9.84        12.32 o
   5   3  13          8.70         19.56        11.44 o
   6   3  13         18.40         33.64         8.15 o
   7   3  13          2.42          8.05         8.99 o
  -6   4  13         84.09         80.25         9.51 o
  -5   4  13          5.34          9.64         7.23 o
  -4   4  13         92.65         75.31         8.11 o
  -3   4  13         64.75         52.97        12.04 o
  -2   4  13         71.16         81.56        11.14 o
  -1   4  13        267.65        253.91        17.44 o
   0   4  13          1.05          2.52         6.75 o
   1   4  13         33.89         35.18         6.08 o
   2   4  13        940.53        860.62        23.12 o
   3   4  13         44.82         47.40         6.02 o
   4   4  13        113.51         97.80         6.25 o
   5   4  13         44.73         36.26         9.96 o
   6   4  13          1.17         -2.34         8.91 o
   7   4  13         59.68         75.21        12.66 o
   8   4  13         19.02         -1.46        12.26 o
  -5   5  13         70.48         85.78        15.60 o
  -4   5  13          1.57         -4.65         6.96 o
  -3   5  13        161.17        190.51        21.67 o
  -2   5  13          0.06          3.01        10.53 o
  -1   5  13          0.22         -2.03         7.45 o
   0   5  13        334.90        313.79        12.30 o
   1   5  13        281.84        286.03        15.80 o
   2   5  13       1175.09       1107.66        28.77 o
   3   5  13         45.73         54.32        14.79 o
   4   5  13         67.42         43.10         5.65 o
   5   5  13        131.34        115.87         7.86 o
   6   5  13          3.69         -1.34        11.66 o
   7   5  13         31.25          7.14        10.19 o
   8   5  13         51.73         67.61        12.84 o
  -5   6  13          0.00         22.55        17.16 o
  -4   6  13          1.09         -7.37         8.49 o
  -3   6  13        338.85        377.28        21.06 o
  -2   6  13          2.66        -11.44        11.44 o
  -1   6  13         25.18         14.15         7.34 o
   0   6  13         45.55         40.49         5.24 o
   1   6  13        456.86        445.99        16.13 o
   2   6  13         12.67         21.35         8.18 o
   3   6  13         71.22         65.87         7.72 o
   4   6  13         65.35         63.88         7.59 o
   5   6  13        322.80        299.95        11.40 o
   6   6  13         69.84         81.88         7.08 o
   7   6  13         76.74         46.17         8.95 o
   8   6  13        219.51        266.25        21.87 o
  -4   7  13          5.81         39.10        10.79 o
  -3   7  13        160.63        203.11        38.07 o
  -2   7  13        181.34        198.22        15.46 o
  -1   7  13         80.06         82.21         6.70 o
   0   7  13          9.22         12.58         5.09 o
   1   7  13          0.35          3.44         5.04 o
   2   7  13          0.09          9.82         5.51 o
   3   7  13         66.47         72.68         8.07 o
   4   7  13         22.48         25.96        10.73 o
   5   7  13        220.32        243.90        10.68 o
   6   7  13         59.35         73.56         7.07 o
   7   7  13          9.57         13.19        11.41 o
   8   7  13          1.12         12.18         9.75 o
  -3   8  13        200.80        174.56        27.39 o
  -2   8  13        291.03        290.32        37.47 o
  -1   8  13          2.93          1.26         6.09 o
   0   8  13         15.25         10.08         6.21 o
   1   8  13         49.51         46.50         6.36 o
   2   8  13         10.72         15.42         5.71 o
   3   8  13         14.40         14.52         6.80 o
   4   8  13         81.63         81.89        17.61 o
   5   8  13         12.19         12.50         5.62 o
   6   8  13          1.47         -1.36         5.77 o
   7   8  13        165.53        230.90        31.02 o
   8   8  13         56.51         60.02         9.73 o
  -2   9  13         27.36          5.73        10.54 o
  -1   9  13         83.52         78.06        11.25 o
   0   9  13        117.50        130.35        13.81 o
   1   9  13        112.18        119.59         8.58 o
   2   9  13         38.03         40.28         6.81 o
   3   9  13        312.23        332.06        16.41 o
   4   9  13         39.92         79.45        23.78 o
   5   9  13          0.29          6.78         7.69 o
   6   9  13        154.73        129.55        14.21 o
   7   9  13        316.52        349.12        21.55 o
   0  10  13        101.54        120.63        16.59 o
   1  10  13         89.35         70.25         8.69 o
   2  10  13        163.48        170.76        10.20 o
   3  10  13          6.05         16.16         7.14 o
   4  10  13        239.16        264.26        15.90 o
   5  10  13        515.38        565.68        28.17 o
   6  10  13         18.73         39.52        11.26 o
   7  10  13        170.87        167.54        12.89 o
   2  11  13         45.70         47.29         8.93 o
   3  11  13        480.59        498.57        22.17 o
   4  11  13          2.78         21.04         9.74 o
   5  11  13         25.51         13.30        11.79 o
  -2  -3  14          0.03          5.21        17.69 o
  -1  -3  14         29.93         -7.36        13.72 o
  -4  -2  14         11.81         19.05         8.69 o
  -3  -2  14         24.81          9.80        10.16 o
  -2  -2  14          1.05          7.86         6.69 o
  -1  -2  14          4.14         32.51        12.06 o
   0  -2  14        111.10        146.06        25.43 o
   1  -2  14         18.19         23.61        10.88 o
  -5  -1  14         13.02         36.35         9.73 o
  -4  -1  14         11.71         12.81         7.69 o
  -3  -1  14         44.43         55.10         8.27 o
  -2  -1  14        120.94         87.43        26.42 o
  -1  -1  14          0.00         -2.94         6.43 o
   0  -1  14         43.12         38.60         8.79 o
   1  -1  14         12.57         -1.95        14.93 o
   2  -1  14         79.70         83.48        10.82 o
   3  -1  14         31.44         31.61        11.09 o
  -5   0  14          2.87         12.15         7.74 o
  -4   0  14          0.10         -7.66        14.57 o
  -3   0  14          4.59         22.45         7.48 o
  -2   0  14         98.65         76.32         8.12 o
  -1   0  14          6.35          8.30         5.16 o
   0   0  14        236.30        242.92        18.55 o
   1   0  14         29.30         27.10         8.21 o
   2   0  14         24.09         23.06        16.77 o
   3   0  14          0.67         29.82         9.77 o
   4   0  14         18.25         25.05        10.12 o
  -5   1  14         41.07         64.04        14.17 o
  -4   1  14          6.62         10.90        15.05 o
  -3   1  14          0.02          8.18        10.56 o
  -2   1  14          0.49         -4.42         4.42 o
  -1   1  14        116.22        124.14         8.45 o
   0   1  14        132.51        128.91        10.45 o
   1   1  14          7.84         30.65         7.52 o
   2   1  14         31.24         49.31         8.35 o
   3   1  14         17.63         42.78        15.05 o
   4   1  14          6.55         10.40         9.01 o
   5   1  14         23.80         40.62        10.55 o
  -5   2  14         77.97         84.88         8.86 o
  -4   2  14          1.19        -18.81        18.81 o
  -3   2  14        132.56        112.57         8.75 o
  -2   2  14         83.72         75.80         8.37 o
  -1   2  14        263.18        294.33        13.78 o
   0   2  14         79.11         77.83         6.02 o
   1   2  14          0.39          4.89         4.10 o
   2   2  14         13.06          5.60         3.93 o
   3   2  14         18.82         14.72         7.74 o
   4   2  14         15.20         32.73        10.53 o
   5   2  14         10.28         25.93        11.48 o
  -5   3  14         25.37         22.54         7.77 o
  -4   3  14        100.59        111.73        14.49 o
  -3   3  14         45.06         57.86        15.05 o
  -2   3  14         46.74         57.30         6.74 o
  -1   3  14        416.28        405.78        17.42 o
   0   3  14        178.42        184.44         9.77 o
   1   3  14         21.66         30.81         4.24 o
   2   3  14        130.78        119.98         7.96 o
   3   3  14         78.49         98.09         9.54 o
   4   3  14        145.71        142.10        13.88 o
   5   3  14        187.72        184.33        30.10 o
   6   3  14         89.16        116.90        14.78 o
  -5   4  14         15.03         21.94        10.65 o
  -4   4  14        189.13        196.46        13.06 o
  -3   4  14         53.96         49.99        25.88 o
  -2   4  14         36.51         33.34         6.64 o
  -1   4  14          6.49          8.49         5.16 o
   0   4  14        286.34        314.42        12.09 o
   1   4  14        102.51        102.27         7.18 o
   2   4  14         23.81         18.78         5.73 o
   3   4  14        105.91        105.16        10.90 o
   4   4  14         26.54         20.34         7.39 o
   5   4  14         23.04         18.51         8.01 o
   6   4  14         80.01         84.05        11.44 o
  -4   5  14          1.00         -3.23        12.50 o
  -3   5  14        435.08        468.62        19.67 o
  -2   5  14         27.56         14.33         9.14 o
  -1   5  14         29.56          9.67         8.25 o
   0   5  14        200.38        204.70        17.81 o
   1   5  14        144.39        165.90         8.03 o
   2   5  14        131.28        172.77         8.67 o
   3   5  14          4.84         13.44         4.98 o
   4   5  14          5.42         12.98         5.62 o
   5   5  14          3.94         -2.00         5.69 o
   6   5  14         71.55         81.97        13.10 o
   7   5  14          6.95         19.17         9.49 o
  -4   6  14         10.16         15.09         9.17 o
  -3   6  14         71.08         65.39        12.50 o
  -2   6  14        269.19        288.50        16.27 o
  -1   6  14         21.06         17.64         7.84 o
   0   6  14        158.36        162.87        11.99 o
   1   6  14         72.74         69.30         6.30 o
   2   6  14          7.56         13.83         5.19 o
   3   6  14          0.09         -3.84         5.17 o
   4   6  14         51.96         50.15         6.48 o
   5   6  14         80.40         94.98         7.59 o
   6   6  14         19.60         36.51         7.59 o
   7   6  14         14.64         -1.61         9.09 o
  -3   7  14         12.00          4.77         9.71 o
  -2   7  14        391.40        379.98        26.14 o
  -1   7  14         60.29         70.67         9.47 o
   0   7  14        469.39        533.91        19.53 o
   1   7  14        110.04         95.48        10.73 o
   2   7  14         72.48         78.64         6.64 o
   3   7  14         93.69         98.09         8.99 o
   4   7  14         21.23         30.09         7.25 o
   5   7  14         40.60         40.14        12.16 o
   6   7  14         77.22         92.86         8.10 o
   7   7  14        136.90        125.94        12.45 o
  -2   8  14         12.12         17.40        10.38 o
  -1   8  14         47.00         61.58        11.65 o
   0   8  14        114.00        131.49        18.93 o
   1   8  14        119.35        140.86        16.10 o
   2   8  14         22.99         55.84         9.38 o
   3   8  14        122.09        151.28        11.95 o
   4   8  14          1.32          7.18         6.24 o
   5   8  14         42.28         51.00         7.13 o
   6   8  14          1.31          4.23         6.85 o
   7   8  14         17.75         17.79         9.25 o
   0   9  14        135.36        170.30        20.01 o
   1   9  14          6.25         11.73         7.87 o
   2   9  14          5.76         -5.77        12.92 o
   3   9  14          5.93         -1.72        12.51 o
   4   9  14         12.92         12.93         7.25 o
   5   9  14         13.51         24.44         7.38 o
   6   9  14         15.90         34.51         7.95 o
   2  10  14        104.61        121.83        15.95 o
   3  10  14         17.68         29.84         9.85 o
   4  10  14         18.25          5.82         7.67 o
   5  10  14        358.65        388.75        16.67 o
  -2  -1  15         41.67         56.05        14.12 o
  -1  -1  15         76.16         51.40        13.35 o
   0  -1  15         17.73         19.43        12.02 o
  -3   0  15          4.58         12.92        12.34 o
  -2   0  15         67.34         48.51        20.44 o
  -1   0  15         47.52         59.13        14.75 o
   0   0  15         11.04          6.83        18.25 o
   1   0  15         44.53         46.75        13.10 o
   2   0  15          7.78         13.63        10.34 o
  -4   1  15         41.32         41.69        12.52 o
  -3   1  15         32.33         15.49         8.62 o
  -2   1  15         55.96         61.22        12.79 o
  -1   1  15         23.94         15.21         6.21 o
   0   1  15        230.57        315.88        22.72 o
   1   1  15          0.01          2.71        13.05 o
   2   1  15         80.37         96.21        13.88 o
   3   1  15        186.76        201.80        14.31 o
  -4   2  15          0.78         -0.14         7.75 o
  -3   2  15          0.68         10.10        11.39 o
  -2   2  15         12.47         17.26         6.70 o
  -1   2  15          9.45          7.17         5.26 o
   0   2  15          1.41         15.26         5.20 o
   1   2  15        235.64        119.78        16.25 o
   2   2  15         42.67         66.81         9.66 o
   3   2  15         16.98         22.74        11.70 o
   4   2  15          0.49         14.70        11.36 o
  -4   3  15          2.35         -3.14        17.70 o
  -3   3  15          1.12          1.51        10.56 o
  -2   3  15        260.70        296.73        15.22 o
  -1   3  15          3.39          2.22         6.07 o
   0   3  15          6.23          5.58         5.65 o
   1   3  15         65.89         48.89        24.87 o
   2   3  15        130.61        133.99        10.82 o
   3   3  15         15.48         20.08        18.21 o
   4   3  15          1.93         -8.39         8.39 o
  -3   4  15        154.68        159.16        12.26 o
  -2   4  15         51.24         39.92        10.53 o
  -1   4  15        119.86        129.08         9.67 o
   0   4  15        338.87        385.00        14.69 o
   1   4  15          7.01         11.00         5.99 o
   2   4  15          9.58         13.60         5.86 o
   3   4  15          0.00         13.17        10.53 o
   4   4  15          2.23        -10.00        10.00 o
   5   4  15          0.80         -2.93         8.44 o
  -3   5  15         63.04         77.85        14.66 o
  -2   5  15         16.26         11.55        10.47 o
  -1   5  15        175.91        187.63        17.61 o
   0   5  15         98.61         98.54        11.83 o
   1   5  15        467.69        424.14        28.78 o
   2   5  15         69.86        121.19        17.78 o
   3   5  15          3.28          6.16         5.87 o
   4   5  15        239.33        225.63        16.55 o
   5   5  15        139.77        132.43        13.12 o
  -2   6  15         41.85         24.34        12.58 o
  -1   6  15        179.41        188.91        12.99 o
   0   6  15          0.36         -2.19         7.61 o
   1   6  15          0.00         -4.15         9.34 o
   2   6  15        101.31         93.99         7.57 o
   3   6  15         95.39        109.36         7.96 o
   4   6  15        242.43        242.40        15.07 o
   5   6  15        213.77        250.15        15.91 o
  -1   7  15        202.28        194.74        13.62 o
   0   7  15          3.37         10.39        12.24 o
   1   7  15        480.44        495.67        18.94 o
   2   7  15         22.70         63.76        15.71 o
   3   7  15         12.30          3.42         7.52 o
   4   7  15          0.60          5.84         6.80 o
   5   7  15        223.72        237.44        12.88 o
   0   8  15        156.96        147.81        12.77 o
   1   8  15          2.08         -2.36         8.53 o
   2   8  15         41.13         61.13         7.64 o
   3   8  15         46.34         57.69         7.62 o
   4   8  15         66.97         89.10         8.64 o
   5   8  15          1.09        -10.55        10.55 o
   3   9  15         36.78         36.74         7.89 o
  -1   2  16         94.49        124.96        15.74 o
   0   2  16         46.83         60.91        13.36 o
   1   2  16         66.45         74.77        14.30 o
  -1   3  16        148.33        174.59        17.56 o
   0   3  16         69.66         85.85        13.97 o
   1   3  16          1.24         10.16        16.48 o
   2   3  16        111.07        108.82        14.67 o
  -1   4  16        100.13         83.01         8.78 o
   0   4  16         11.93         10.24         7.05 o
   1   4  16        133.85        122.76        14.64 o
   2   4  16         37.82         22.48         9.24 o
   0   5  16         11.00          7.40        13.93 o
   1   5  16          5.74          4.34         7.24 o
   2   5  16          0.01         -2.32         6.27 o
   3   5  16         29.98         25.50        24.68 o
   1   6  16         39.68         37.12         8.93 o
   2   6  16          3.58         20.79         7.22 o
   3   6  16         38.94         39.20        13.64 o
                                                
